# Supplementary material for: Identification of Circular RNA Expression Profiles in White Adipocytes and Their Roles in Adipogenesis
Source: Front Physiol. 2021 Aug 19;12:728208. doi: 10.3389/fphys.2021.728208 (PMC8417237; doi:10.3389/fphys.2021.728208)
Supplement: Supplementary Table 1 — List of circRNAs identified by RNA-seq in white adipogenesis. [file Table_1.XLSX]

## Sheet: Supplementary Table 1
Supplementary Table 1 List of circRNAs identified by RNA-seq in white adipogenesis
circRNA position	length	D0-1	D0-2	D4-1	D4-2	D8-1	D8-2
chr8:87295682-87296214-	532	575	343	645	518	881	786
chr2:104310905-104312004-	1099	311	360	865	782	608	497
chr15:61938702-61939020+	318	235	422	502	438	516	740
chr5:119043341-119043579+	238	135	215	513	583	515	510
chr7:128191351-128200913+	9562	173	288	484	473	475	510
chr16:32950377-32961830+	11453	127	209	499	435	303	259
chr5:96557961-96563151-	5190	127	155	454	410	271	399
chr4:58188802-58192579-	3777	130	122	299	279	424	399
chr19:4792397-4794009-	1612	206	166	315	253	251	287
chr2:92054205-92070881+	16676	239	194	200	280	246	284
chr3:78770323-78770697-	374	133	133	310	273	255	272
chr13:104674222-104679365-	5143	122	148	240	263	252	321
chr2:48725808-48728993+	3185	49	100	298	302	242	243
chr8:79868538-79889059-	20521	154	157	127	120	301	353
chr4:59527145-59537348-	10203	104	124	300	323	157	223
chr6:22082228-22095687+	13459	21	25	215	252	281	195
chr7:121202053-121203933-	1880	162	130	145	149	218	228
chr8:81039484-81102656+	63172	0	83	293	212	159	184
chr12:117556302-117562683+	6381	66	128	197	176	209	229
chr11:6213790-6217083+	3293	111	156	163	171	194	236
chr10:121362871-121368565-	5694	59	65	149	154	203	288
chr19:57453038-57453665+	627	94	170	192	143	182	185
chr17:80443833-80452981-	9148	140	171	127	147	160	208
chr6:119002618-119007533-	4915	206	267	114	83	84	91
chr18:79283289-79283919-	630	93	91	108	114	191	224
chr9:96492368-96511918-	19550	101	124	141	135	175	179
chr8:79906623-79935027-	28404	35	71	85	67	201	255
chr16:58424673-58433576+	8903	286	146	73	58	115	107
chr16:11116887-11128796-	11909	60	98	190	187	120	111
chr11:16781466-16783616+	2150	13	11	167	143	145	187
chr9:83882382-83906226+	23844	41	29	167	147	162	149
chr7:66496336-66502587+	6251	59	112	142	153	137	155
chr11:19898122-19908480+	10358	105	114	121	156	125	143
chr6:31368930-31383131+	14201	60	72	138	122	146	183
chr3:27519526-27542011-	22485	51	109	188	147	116	122
chr8:3258382-3258934-	552	62	44	102	77	198	175
chr3:135318463-135332303-	13840	137	107	84	97	151	137
chr5:34185760-34188916+	3156	162	115	164	126	60	62
chr18:6111682-6115848-	4166	107	116	74	94	133	173
chr9:96503131-96511918-	8787	71	109	146	119	144	115
chr15:88641726-88642589-	863	59	96	118	87	168	151
chr19:28605362-28606476-	1114	139	79	127	154	98	103
chr7:15164084-15194688-	30604	65	36	106	161	164	121
chr7:128195600-128200913+	5313	38	69	93	95	147	185
chr11:70688247-70698470+	10223	97	105	101	82	124	158
chr14:120724015-120724634+	619	85	138	65	111	108	170
chr10:50468611-50487313+	18702	63	54	142	179	82	103
chr17:65941630-65944394-	2764	101	129	123	108	92	107
chr13:69651767-69654781-	3014	47	105	121	133	102	137
chr8:81039484-81055057+	15573	59	76	161	121	88	99
chr3:51111971-51129957-	17986	35	0	129	116	112	144
chr17:6137210-6139156+	1946	233	81	22	41	115	89
chr10:74736761-74742706+	5945	26	78	70	80	110	183
chrX:139186582-139268936+	82354	31	31	102	160	89	106
chr16:70433789-70441564+	7775	25	19	48	53	168	139
chr2:139867829-139883235-	15406	37	76	93	84	97	153
chr18:56967317-56971729-	4412	16	31	124	160	56	72
chr4:9563047-9566494-	3447	90	58	63	84	111	121
chr2:25821182-25822468-	1286	73	74	98	82	96	108
chr14:47635951-47636470+	519	184	123	33	33	82	0
chr19:30113553-30113787+	234	54	135	54	62	84	150
chr8:79868538-79875571-	7033	22	31	75	85	129	118
chr2:70608060-70625052-	16992	76	65	71	76	95	119
chr11:117151711-117152350+	639	70	135	91	97	47	71
chr7:105392458-105414757-	22299	19	32	120	113	76	91
chr6:134456213-134463437-	7224	49	32	124	100	66	97
chr11:26297745-26334500+	36755	17	24	115	130	62	80
chr1:89260678-89276583+	15905	60	32	83	91	136	75
chr6:113358898-113359334+	436	35	70	83	77	109	98
chr16:91782405-91794012+	11607	34	56	91	117	83	75
chr4:34786580-34787235-	655	42	56	95	84	94	81
chr12:3617605-3648389+	30784	64	100	82	92	61	65
chr17:80049641-80058813+	9172	68	53	83	52	99	96
chr6:134491669-134492063-	394	50	40	82	94	84	89
chr13:58293082-58300431-	7349	76	80	73	60	85	78
chr7:97104040-97110871-	6831	46	88	64	71	97	87
chr14:26322140-26401159+	79019	48	47	72	86	69	115
chr19:28605362-28614898-	9536	58	57	96	108	40	53
chr17:88862052-88862603+	551	86	102	59	52	59	64
chr6:88305476-88308636-	3160	27	56	109	111	50	32
chr13:110724075-110729569+	5494	7	13	119	126	9	9
chr18:73834814-73837693-	2879	66	58	82	72	94	57
chr3:27387158-27400467-	13309	26	44	111	87	50	85
chr8:88399532-88425856+	26324	18	18	112	90	74	58
chr2:129636223-129636973+	750	92	103	41	49	44	67
chr1:16572007-16592434-	20427	35	50	72	91	67	91
chr12:13489191-13490850+	1659	31	50	88	77	70	85
chr10:106482268-106490572-	8304	0	0	64	61	99	95
chr9:14376066-14379883-	3817	73	69	38	36	69	100
chr6:50093717-50113648+	19931	31	27	105	100	30	65
chr10:12156078-12175362-	19284	46	32	76	26	82	113
chr7:119902897-119903153+	256	85	69	51	55	51	79
chr8:81039484-81230847+	191363	10	5	106	85	46	68
chr7:117170584-117175280+	4696	85	61	70	37	56	73
chr9:72517758-72533921+	16163	34	39	69	87	68	65
chr15:6786915-6792917-	6002	23	16	55	70	71	105
chr6:52569970-52580343-	10373	14	23	98	81	54	63
chr8:18668945-18689059+	20114	86	86	61	69	0	75
chr13:64344941-64349807-	4866	34	72	67	72	65	65
chr2:60617787-60635799-	18012	35	36	105	60	67	53
chr6:65831042-65851853+	20811	19	38	74	78	60	72
chr5:148262228-148266764+	4536	47	43	72	67	50	79
chr16:94605518-94614781+	9263	92	59	58	76	39	24
chr1:64125280-64125908-	628	59	103	37	34	43	79
chr19:57826119-57871993+	45874	15	22	107	75	54	42
chr4:151204526-151209992-	5466	38	52	89	72	30	70
chr9:66387868-66414710-	26842	34	32	55	72	68	78
chr8:125906426-125907343+	917	38	45	37	49	79	84
chr7:52171210-52171840-	630	37	85	27	63	84	63
chr4:59220632-59226849+	6217	15	24	21	23	85	109
chr6:129130650-129134331+	3681	12	28	47	58	74	95
chr3:94743567-94744148+	581	0	4	20	12	116	84
chr9:31989426-31997646+	8220	45	34	86	60	57	56
chr5:111184415-111185785-	1370	50	22	52	83	65	68
chr3:27455041-27542011-	86970	4	9	76	82	61	57
chr13:37980739-37991656+	10917	34	22	65	53	79	70
chr19:32867038-32874589+	7551	42	41	57	69	52	78
chr16:94605518-94624975+	19457	110	35	44	58	67	49
chr1:192695470-192723450-	27980	77	70	44	37	37	66
chr9:96240620-96246312-	5692	42	54	91	71	26	27
chr18:58308644-58349990-	41346	5	15	51	50	89	76
chr5:147071080-147083311+	12231	11	28	64	62	68	75
chr14:48787871-48798951+	11080	16	19	67	44	63	97
chr4:56919086-56925002-	5916	34	41	65	59	76	54
chr15:99232010-99232600+	590	27	27	25	0	83	102
chr4:117255204-117265767+	10563	31	54	71	53	53	69
chr14:22335847-22336720+	873	49	36	60	54	61	67
chr3:88805694-88811799+	6105	41	29	78	57	71	45
chr17:28644180-28644414-	234	0	3	30	21	93	88
chr8:87387956-87388451+	495	19	72	60	55	70	53
chr16:76330990-76352794-	21804	22	22	45	69	69	69
chr6:65819174-65851853+	32679	58	23	66	106	47	0
chr1:53313472-53338936-	25464	17	37	81	70	44	44
chr12:52860205-52862157-	1952	33	29	42	63	53	86
chr17:64973867-64974791+	924	19	35	86	61	42	53
chr9:64052237-64062416-	10179	44	49	37	33	72	66
chr5:122195731-122199238+	3507	41	66	43	68	46	51
chr6:65812908-65851853+	38945	32	19	83	57	54	47
chr5:111775502-111778594+	3092	36	0	84	49	62	60
chr10:66620654-66652597+	31943	34	14	69	73	51	45
chr18:35312254-35314194+	1940	38	72	54	41	51	55
chr12:109395963-109403382-	7419	27	41	70	61	49	45
chr9:24278217-24290173-	11956	29	51	67	53	51	49
chr11:54357080-54381998+	24918	20	30	56	86	35	57
chr2:144081075-144083729-	2654	55	95	47	25	25	36
chr8:81895682-81896263-	581	89	62	38	17	24	43
chr9:31989426-32015850+	26424	20	14	56	76	49	54
chr11:97239249-97240025+	776	27	21	24	25	56	105
chr9:116038933-116040831-	1898	3	7	65	61	45	68
chr10:115954372-115986231-	31859	18	29	65	59	44	61
chr10:109253309-109261737-	8428	40	21	68	64	32	55
chr7:75148695-75149241+	546	0	32	61	43	46	89
chr8:48984789-48986210-	1421	43	54	25	22	62	60
chr5:3747020-3772787-	25767	75	25	30	45	65	49
chr9:72517758-72525338+	7580	33	53	59	57	33	31
chr9:59273929-59302276-	28347	28	28	51	50	60	46
chr11:105958304-105985220+	26916	12	17	69	70	18	51
chr9:22692024-22692440+	416	21	48	14	23	50	90
chr8:18641564-18689059+	47495	28	49	71	55	22	25
chr18:5633201-5641516+	8315	41	58	32	19	42	67
chr16:14138435-14140465-	2030	17	15	15	15	66	80
chr11:8378227-8379668-	1441	23	47	20	29	68	60
chr16:93849374-93854143+	4769	26	32	23	28	74	57
chr1:169164822-169167779-	2957	44	44	42	34	38	61
chr6:119870127-119871046+	919	86	13	23	37	67	55
chr1:180608956-180609490+	534	45	50	45	27	29	73
chr13:63162394-63169645+	7251	19	27	54	29	51	67
chr13:49027665-49029447-	1782	32	38	58	73	73	0
chr9:55993295-55995385-	2090	15	30	49	61	46	43
chr11:30955457-30961586+	6129	33	54	46	41	39	44
chr6:72808767-72811919-	3152	24	45	55	44	45	41
chr7:123531357-123534907-	3550	25	35	34	36	45	68
chr7:140139726-140142118+	2392	31	21	46	43	63	40
chr16:37877134-37878650+	1516	46	53	16	23	45	50
chr6:108763620-108768607+	4987	26	20	43	35	42	72
chr17:63820756-63840236-	19480	22	13	72	48	31	42
chr12:84915581-84916086-	505	22	47	74	26	46	43
chr11:4417743-4431308-	13565	23	30	58	42	47	38
chr7:54105547-54106428+	881	33	16	25	21	61	63
chr4:136884627-136892044-	7417	35	40	51	52	21	39
chr10:77093470-77093639+	169	25	22	15	12	43	96
chr10:120262163-120289148-	26985	47	46	19	14	39	61
chr5:73586224-73612311-	26087	32	39	50	53	27	33
chr9:63464492-63467038+	2546	20	24	46	59	30	51
chr2:27777536-27785061+	7525	28	38	54	56	24	26
chr5:34685170-34693487+	8317	42	38	50	45	32	26
chr8:48598636-48600231-	1595	10	19	27	18	71	56
chr18:13873649-13876256-	2607	21	17	48	55	31	53
chr4:130224839-130257025+	32186	31	16	57	44	38	43
chrX:139186582-139240611+	54029	8	30	73	48	26	34
chr7:17371024-17372261+	1237	5	6	19	25	54	76
chr5:29650341-29673446-	23105	14	33	56	27	56	47
chr4:48617452-48630203+	12751	52	44	23	22	32	56
chr1:5079089-5091204+	12115	46	32	30	31	42	52
chr2:165630686-165633429-	2743	49	17	15	21	59	58
chr10:106460709-106490572-	29863	0	0	45	21	60	60
chr6:8487816-8532790+	44974	3	7	55	51	40	42
chr8:79875512-79889059-	13547	14	21	31	24	48	72
chr8:38000613-38001812-	1199	62	28	32	21	65	32
chr19:17716982-17753047-	36065	2	7	59	68	31	14
chr2:78753830-78760366+	6536	28	42	48	49	27	33
chr2:12276903-12308306-	31403	15	7	36	61	39	52
chr18:10582052-10586039-	3987	16	37	38	32	54	45
chr17:34872348-34952518-	80170	0	0	0	0	64	66
chr9:32054031-32058372+	4341	14	10	15	25	57	65
chr4:100080417-100084745+	4328	17	0	60	47	28	47
chr2:68228970-68248198-	19228	0	25	55	47	44	35
chr19:4784723-4785567-	844	29	26	30	53	32	53
chr4:71818496-71831804-	13308	12	0	51	37	45	47
chr6:118952594-119007533-	54939	51	47	29	31	30	23
chr1:157021115-157044565+	23450	46	25	23	50	40	40
chr2:118457494-118461013+	3519	50	54	34	35	0	20
chr8:88399532-88403709+	4177	12	14	65	34	26	58
chr1:192709212-192723450-	14238	47	50	26	22	14	67
chr3:27519526-27548262-	28736	3	12	42	60	26	50
chr5:142979866-142983042-	3176	28	15	26	11	51	61
chr2:68885201-68909495+	24294	5	10	45	62	22	41
chr9:48525387-48641204-	115817	2	0	34	35	47	53
chr4:97623064-97687645+	64581	0	0	70	49	8	30
chr5:130663270-130666913+	3643	27	28	28	34	43	45
chr13:91664189-91704299+	40110	3	6	45	59	22	41
chr11:108295439-108301910+	6471	63	38	9	25	22	39
chr1:140949922-140959548+	9626	24	10	28	26	50	50
chr4:117255204-117287846+	32642	7	6	50	24	38	58
chr5:118542504-118545738-	3234	24	43	35	32	29	43
chr2:31039099-31044333+	5234	10	20	29	51	36	47
chr19:4787360-4794009-	6649	35	19	44	52	24	17
chr11:62247064-62252017-	4953	19	29	46	41	20	46
chr1:121637931-121662499-	24568	0	9	47	45	29	42
chr11:84006580-84009189+	2609	23	4	27	27	66	38
chr13:45890877-46051944-	161067	17	10	23	24	51	51
chr1:89776942-89778514+	1572	27	27	23	34	31	58
chr16:17015990-17018568+	2578	43	23	29	25	48	32
chr8:113344606-113345490-	884	7	29	23	34	41	54
chr4:16079063-16085577-	6514	29	18	32	45	36	34
chr15:35029188-35045400-	16212	5	14	48	30	36	45
chr15:84001511-84016511+	15000	0	0	7	0	82	37
chr18:83124915-83126841+	1926	47	14	31	39	32	36
chr10:17809253-17816142+	6889	19	33	33	52	26	26
chr14:52614554-52616082+	1528	41	54	9	14	21	31
chr16:43569793-43577861+	8068	19	15	30	22	44	46
chr2:157861731-157884563+	22832	39	22	34	29	28	40
chr4:130274068-130275266+	1198	29	0	47	42	30	31
chr4:44906404-44908861+	2457	10	19	24	54	36	39
chr19:28740242-28740726-	484	47	37	32	24	29	13
chr1:140936576-140959548+	22972	38	19	24	10	40	48
chr15:72830401-72862073-	31672	6	0	42	45	29	34
chr5:135597375-135599887+	2512	0	0	10	7	43	65
chr3:103114231-103115436+	1205	8	20	35	42	49	25
chr4:136326870-136330559-	3689	26	30	48	35	25	14
chr2:20776980-20781663-	4683	20	15	8	7	37	66
chr11:119989736-119996196-	6460	33	25	42	15	38	35
chr7:107083671-107104050-	20379	47	31	27	21	14	54
chr5:119043341-119130980+	87639	13	20	35	39	28	41
chr19:21752842-21758795+	5953	27	35	60	30	0	46
chr2:156003368-156004688-	1320	17	28	51	33	22	26
chr18:77335987-77344628+	8641	30	25	27	36	28	35
chr4:117237225-117265767+	28542	9	10	37	32	34	42
chr9:23058815-23105466+	46651	0	0	49	48	12	26
chr5:104212142-104213532+	1390	24	13	31	27	32	46
chr4:126491499-126493718+	2219	29	10	8	9	47	48
chr6:99385209-99406574-	21365	32	28	18	26	31	39
chr3:97874782-97885962+	11180	22	39	37	42	16	9
chr5:96535234-96563151-	27917	20	18	32	42	21	40
chr10:8017853-8050021-	32168	12	15	27	50	24	42
chr17:86887499-86895451+	7952	18	14	16	27	39	47
chr4:128994891-129000113-	5222	36	34	23	44	20	14
chr11:119993990-119996196-	2206	11	23	27	29	30	49
chr10:9517919-9519866-	1947	18	13	0	33	42	54
chr8:81039484-81186921+	147437	2	0	48	52	0	46
chr13:103930242-103961636-	31394	21	32	40	35	11	37
chr2:165612663-165621661-	8998	7	27	13	22	41	48
chr5:23046192-23071083-	24891	6	12	34	20	33	51
chr7:73270127-73270623+	496	24	31	33	40	21	17
chr11:102907692-102916603+	8911	23	33	18	20	28	46
chr11:77385108-77398996-	13888	14	39	41	32	27	20
chr6:65819174-65836172+	16998	27	25	30	27	30	30
chr13:95271872-95302021+	30149	8	7	31	45	20	46
chr16:13697425-13699168+	1743	45	38	29	22	0	81
chr18:10574872-10586039-	11167	17	16	21	19	45	37
chr4:120855210-120862863-	7653	20	29	24	15	31	45
chr4:99975484-100007121+	31637	0	2	41	38	26	29
chr15:3277973-3408008-	130035	0	5	0	16	41	56
chr13:104674222-104688008-	13786	5	8	28	50	27	30
chr6:134065237-134087435+	22198	26	45	30	35	0	47
chr6:140582209-140596606+	14397	37	36	21	16	25	22
chr19:4320151-4321056-	905	15	26	23	24	30	42
chr7:97337659-97345530+	7871	29	24	20	27	38	25
chr2:70606918-70625052-	18134	19	18	18	18	38	40
chr5:100904707-100914874-	10167	39	14	40	37	14	11
chr5:142058246-142089194+	30948	5	4	43	50	0	36
chr8:81642073-81660562+	18489	51	35	9	8	19	16
chr2:119259884-119271392-	11508	19	6	23	14	44	39
chr17:34877211-34956589-	79378	0	0	6	0	34	63
chr1:91560235-91567846+	7611	9	7	25	20	37	42
chr12:4968023-5013597+	45574	6	11	38	40	17	31
chr2:69752470-69760990+	8520	5	15	60	30	10	22
chr19:57826119-57830108+	3989	25	18	25	40	32	20
chr9:31959506-31960709+	1203	9	12	34	30	30	32
chr4:120843222-120862863-	19641	29	17	26	25	24	39
chr7:140158189-140165306+	7117	28	35	31	22	22	18
chr11:104211800-104240140-	28340	8	15	47	41	19	0
chr14:121316577-121322807+	6230	26	37	22	32	18	21
chr2:91650186-91665509+	15323	10	23	31	39	23	26
chr16:20656615-20657682+	1067	18	39	20	33	21	32
chr15:81462043-81462942+	899	4	17	25	23	39	35
chr14:105686833-105694109+	7276	21	35	31	35	10	18
chr5:36913944-36914686-	742	0	19	15	18	24	72
chr5:137753101-137753461-	360	37	30	4	11	30	28
chr4:99415376-99419882+	4506	8	19	32	26	32	31
chr10:52148998-52156469+	7471	0	29	39	33	20	34
chr6:118955055-119007533-	52478	25	61	8	20	10	27
chr3:141966906-141977412-	10506	44	18	31	37	0	0
chr6:134708636-134711452-	2816	40	30	21	15	18	23
chr7:17468475-17468859+	384	40	34	18	13	22	15
chr11:69463229-69465225+	1996	42	32	15	17	20	16
chr2:139834434-139883235-	48801	15	21	34	39	25	11
chr10:116536998-116539254-	2256	14	0	28	50	14	35
chr10:22425498-22431897-	6399	20	19	20	30	35	26
chr5:66753956-66756359-	2403	29	11	22	32	18	48
chr5:5227163-5249228-	22065	18	26	25	40	22	19
chr9:50861500-50871377-	9877	18	23	11	8	43	32
chr5:142085948-142089194+	3246	0	4	36	40	17	25
chr5:111611942-111612450+	508	19	37	27	43	0	35
chr13:94111710-94126034+	14324	23	19	21	30	33	24
chr9:18099743-18106627+	6884	9	12	22	32	15	68
chr6:8487816-8529739+	41923	9	13	35	43	16	13
chr4:73952868-73961553+	8685	13	19	21	14	23	56
chr19:57826119-57852435+	26316	17	11	23	24	24	45
chr6:35027980-35030226-	2246	31	24	22	31	17	23
chr18:81106330-81114617-	8287	15	13	19	21	29	41
chr14:26391505-26401159+	9654	26	42	28	21	7	11
chr14:22445940-22456862+	10922	5	14	23	26	34	32
chr6:115587616-115594660-	7044	23	28	17	19	39	20
chr8:79974591-79974822-	231	6	16	19	16	28	48
chr9:63855337-63860078-	4741	33	48	7	6	6	19
chr14:123100276-123137226+	36950	12	4	37	35	12	32
chr7:87541814-87543814-	2000	25	20	17	22	25	34
chr4:58112814-58117423-	4609	19	13	32	10	37	31
chr19:58338401-58344653-	6252	7	17	31	48	7	15
chr1:82336893-82339437+	2544	15	28	18	33	24	29
chr11:44433915-44456971+	23056	3	9	19	24	34	36
chr3:95845260-95846851-	1591	14	9	25	14	38	32
chr16:33456961-33468269+	11308	13	14	28	19	25	39
chr1:191610514-191622560+	12046	24	16	26	21	36	21
chr4:58874396-58898370-	23974	14	20	37	27	17	23
chr1:127465123-127475904+	10781	3	4	35	20	29	33
chr10:3192055-3193677+	1622	11	8	20	20	18	65
chr2:118902671-118912386+	9715	15	20	30	38	11	19
chr16:11104658-11128796-	24138	17	27	28	26	33	14
chr12:103183609-103186649-	3040	9	10	31	38	18	21
chr19:28428695-28432442-	3747	0	31	41	29	13	35
chr4:97623064-97708370+	85306	4	0	49	31	5	23
chr2:71344841-71350225+	5384	4	14	15	10	36	39
chr9:45677261-45677627-	366	12	9	12	13	42	32
chr6:29536037-29539229-	3192	8	9	29	26	19	39
chr4:149813451-149884147+	70696	8	10	33	34	14	26
chr5:66753956-66783574-	29618	40	23	16	14	18	23
chr11:28767465-28768039+	574	5	10	39	30	14	24
chrX:91343621-91359602-	15981	0	0	43	36	0	0
chr17:5040579-5127024+	86445	16	14	33	40	0	26
chrX:130159807-130215947-	56140	19	2	31	19	23	39
chr11:70688247-70700673+	12426	51	12	22	13	25	25
chr17:42514108-42514589+	481	24	32	4	0	32	23
chrX:139186582-139205576+	18994	6	12	29	24	21	35
chr9:123451461-123461935+	10474	29	24	16	15	22	25
chr6:101119127-101122441-	3314	10	13	15	24	31	32
chr9:114359714-114368843+	9129	11	14	23	20	36	24
chr17:74641244-74657845-	16601	18	21	37	21	19	17
chr16:14389899-14394183+	4284	36	15	25	19	20	23
chr9:82839364-82853458-	14094	4	11	31	43	7	13
chr14:71301295-71325879+	24584	5	14	33	20	21	35
chr17:50176265-50194952-	18687	31	43	8	15	17	0
chr19:44158906-44163267-	4361	24	22	16	17	25	26
chr5:148262228-148299834+	37606	11	12	37	16	24	30
chr11:6093156-6093479-	323	26	22	5	4	27	31
chr17:75624495-75626581+	2086	27	46	5	8	9	16
chr10:42503247-42511097+	7850	16	20	24	25	22	23
chr8:79882445-79908695-	26250	8	11	13	9	32	38
chr17:81053201-81055261-	2060	7	6	5	29	34	36
chr8:26088899-26092594-	3695	9	20	13	27	38	23
chr9:83846130-83885429+	39299	14	14	14	4	48	24
chr1:187210124-187221146+	11022	38	6	10	0	51	23
chr9:122041010-122046719+	5709	0	7	13	13	56	22
chr11:75203573-75204729+	1156	20	5	10	21	35	31
chr12:87601526-87610011+	8485	18	12	26	20	26	25
chr13:102471401-102479697-	8296	10	14	24	27	23	26
chr15:38423228-38428596-	5368	10	10	20	27	32	23
chr12:51526425-51529221-	2796	8	4	18	17	22	47
chr2:168530622-168536476-	5854	16	20	5	0	25	42
chr19:45710224-45715011-	4787	13	4	28	19	30	26
chr19:45705354-45715011-	9657	17	11	37	20	36	12
chr5:32780438-32793562+	13124	3	15	35	29	9	33
chr4:59527145-59559054-	31909	18	16	19	18	22	33
chr14:28251784-28255806+	4022	18	25	16	23	28	19
chr5:143851798-143852608-	810	22	22	12	20	25	25
chr3:14587309-14588313+	1004	15	22	20	29	24	18
chr12:8704896-8712847+	7951	13	27	27	27	13	20
chr10:42509105-42517539+	8434	8	25	22	27	20	27
chr13:108528451-108538443-	9992	29	21	19	30	17	9
chr4:53119877-53156967-	37090	0	8	38	21	31	17
chr9:72439557-72441167+	1610	21	24	7	14	21	34
chr8:79868538-79908695-	40157	14	22	9	3	28	35
chr9:23203793-23211275+	7482	0	0	48	25	8	14
chr4:81996292-82029565-	33273	17	10	37	17	17	30
chr13:18902300-18906162+	3862	16	0	21	20	18	49
chr11:52050338-52058623+	8285	15	3	36	25	24	14
chr17:35150209-35150692+	483	14	20	30	14	20	29
chr4:117237225-117287846+	50621	11	6	40	30	16	0
chr12:112830787-112856594+	25807	21	15	38	25	0	61
chr1:93281141-93281923-	782	16	9	16	19	28	29
chr6:94604840-94613992-	9152	10	18	29	32	21	7
chr10:82744114-82767120-	23006	18	25	15	37	13	19
chr9:8634046-8658377+	24331	33	35	3	0	12	8
chrX:126581860-126643917+	62057	5	16	29	17	21	32
chr16:31127406-31141883-	14477	9	10	17	20	29	28
chr9:108435917-108436949+	1032	28	19	7	12	26	24
chr2:6585160-6642659-	57499	9	5	23	22	18	38
chr6:144981302-144988155-	6853	55	14	16	17	12	16
chr17:5886996-5891899+	4903	14	48	17	20	17	13
chr9:3634438-3635157+	719	4	7	17	23	28	29
chr7:133695488-133695852-	364	4	20	27	22	17	32
chr6:98953193-98960051-	6858	48	14	19	14	35	8
chr19:37399637-37405102-	5465	34	12	15	12	29	21
chr11:77206551-77211771+	5220	0	5	22	16	29	29
chr14:31159983-31164135-	4152	0	0	22	47	13	12
chr9:64705473-64720946+	15473	10	3	17	10	30	33
chr2:156334548-156339946+	5398	7	11	33	12	23	31
chr16:91782405-91785596+	3191	10	17	22	19	21	28
chrX:140781224-140783962+	2738	16	26	22	34	22	0
chr7:134022236-134022966-	730	4	10	12	9	36	28
chr14:31844029-31849245+	5216	10	5	28	17	23	27
chr18:55106206-55106462-	256	21	27	24	12	18	16
chr6:97953880-97956191+	2311	6	5	6	13	22	47
chr4:128855484-128859776-	4292	10	13	30	19	21	21
chr4:58499348-58517653-	18305	20	14	16	17	31	19
chr13:102527280-102527994-	714	18	15	13	30	24	20
chr9:79935236-79951571+	16335	19	14	30	17	28	13
chr3:132725529-132747989-	22460	27	25	15	21	11	13
chr14:47382202-47388572+	6370	14	0	18	32	22	25
chrX:148687966-148688404+	438	20	12	24	11	23	27
chr4:58119166-58124332-	5166	11	6	12	15	30	29
chr13:3555559-3556303+	744	22	23	23	14	20	14
chr8:70428015-70432788-	4773	39	18	11	12	27	10
chr4:104867407-104892109+	24702	6	9	25	33	16	14
chr4:40110751-40114224+	3473	23	26	28	0	21	24
chr1:153323269-153325755-	2486	19	16	21	21	11	32
chr8:109505025-109515506+	10481	16	14	23	17	17	28
chr18:21167225-21179500+	12275	2	11	22	14	23	33
chr13:108559639-108578203-	18564	19	14	32	23	6	14
chr4:136124487-136133119-	8632	17	13	25	20	26	14
chrX:166364885-166365601+	716	13	19	16	20	23	22
chr8:18641564-18671254+	29690	25	39	0	34	19	5
chr1:167531880-167538735-	6855	4	19	31	30	5	10
chr4:59506057-59507482-	1425	8	23	8	24	27	25
chr7:146663893-146667618+	3725	13	22	23	11	24	21
chr14:25009539-25012176-	2637	32	29	6	7	7	10
chr9:72572823-72574337+	1514	11	10	16	14	20	35
chr11:104229993-104240140-	10147	22	31	11	8	8	33
chr9:115175211-115189637-	14426	5	8	32	31	20	0
chr13:110530594-110562888+	32294	3	4	29	24	17	19
chr4:8505101-8509640+	4539	16	13	14	37	16	19
chr4:149842803-149884147+	41344	9	8	15	30	39	13
chr5:73902124-73925936+	23812	13	9	18	25	22	21
chr2:153177924-153182914+	4990	22	9	22	20	13	30
chr8:75738023-75864185-	126162	10	9	21	8	35	22
chr3:157581389-157584000-	2611	0	10	16	28	16	36
chr11:104285235-104287782-	2547	10	19	17	20	35	14
chr12:81498639-81505685-	7046	11	10	17	21	22	25
chr18:5633201-5705241+	72040	11	9	21	17	11	51
chr10:43113676-43133353+	19677	9	4	16	33	18	25
chr9:31937154-31960709+	23555	17	17	32	12	14	24
chr10:8500316-8509399-	9083	7	8	28	34	0	34
chr4:128855484-128860961-	5477	24	18	16	18	26	11
chr5:125026806-125027161-	355	10	26	8	12	27	24
chr3:50221909-50242837-	20928	28	33	6	13	0	0
chr2:24739665-24742589-	2924	31	13	22	19	10	18
chr9:64705473-64715669+	10196	9	0	10	10	36	25
chr2:13138396-13163422-	25026	18	14	16	15	23	22
chr8:79834629-79889059-	54430	35	6	12	9	40	17
chr6:143129106-143146085+	16979	4	7	22	31	22	13
chr1:186767084-186768879-	1795	11	19	7	7	32	23
chr9:24267020-24290173-	23153	5	18	28	15	22	22
chr3:115681561-115695957-	14396	20	9	15	50	5	12
chr1:44811187-44845387+	34200	22	13	23	15	13	27
chr15:93254444-93295676+	41232	14	14	29	23	9	13
chr1:165187891-165192146-	4255	10	30	21	21	17	14
chr3:106334054-106342521-	8467	9	8	23	7	31	24
chr15:79371463-79374286-	2823	12	24	23	15	17	20
chr7:74409750-74413286-	3536	33	22	9	3	11	20
chr7:86439393-86442093+	2700	12	19	19	18	22	18
chr19:4784723-4794009-	9286	23	18	21	13	21	13
chr19:44316149-44375934+	59785	18	19	12	20	18	21
chr3:132414150-132437560+	23410	11	24	24	16	17	18
chr18:53349308-53362773+	13465	7	0	28	19	15	28
chr4:154901521-154917302+	15781	17	17	16	24	12	23
chr9:59273929-59284722-	10793	19	20	8	16	20	22
chrX:9624800-9644727-	19927	4	5	26	27	10	22
chr13:94994849-95003135-	8286	22	22	19	13	13	16
chr14:32295976-32305642-	9666	21	10	16	18	22	20
chr6:34836065-34841537-	5472	8	4	27	18	26	16
chr4:140723627-140736447+	12820	12	12	23	26	15	12
chr12:112830787-112842775+	11988	18	27	15	10	13	22
chr15:33179680-33311202+	131522	8	9	4	13	38	21
chr11:93766472-93773772+	7300	5	12	28	14	12	39
chr7:49743839-49745646-	1807	17	8	27	15	14	27
chr2:91645180-91665509+	20329	17	21	37	15	0	25
chr6:31089728-31131149-	41421	13	16	8	7	36	18
chr4:149805631-149813577+	7946	9	25	0	28	22	31
chr9:79935236-79941448+	6212	12	14	15	23	17	23
chr11:72525658-72527985+	2327	17	14	16	14	19	23
chrX:98409112-98410917-	1805	15	18	26	0	33	19
chr12:104046109-104051053-	4944	16	8	10	22	21	26
chr19:57703574-57731728+	28154	10	4	17	10	38	18
chr2:179669733-179674659-	4926	27	27	3	4	10	15
chr2:143799204-143800345-	1141	10	5	20	24	15	24
chr5:111182822-111185785-	2963	14	19	24	13	12	26
chr5:66782865-66791520-	8655	32	15	15	17	14	11
chr9:108430919-108436949+	6030	18	13	13	15	24	19
chr10:33728798-33731943-	3145	15	14	18	9	22	23
chr12:35763571-35771656+	8085	11	16	21	20	14	20
chr12:52490268-52494897+	4629	8	15	29	9	15	33
chr18:65798403-65816286+	17883	28	26	2	0	12	12
chr4:137652666-137653274+	608	13	12	19	19	22	16
chr19:38598404-38599942+	1538	12	5	6	26	31	21
chr10:75147036-75162840-	15804	14	24	31	17	23	0
chr3:57572961-57600207+	27246	3	3	14	7	26	29
chr13:76030353-76055295-	24942	12	24	17	22	9	22
chr11:50120971-50122431-	1460	11	12	25	10	28	17
chr4:144738219-144742701-	4482	9	14	8	6	18	38
chr8:88399532-88446141+	46609	2	11	19	24	20	19
chr14:55515957-55516109+	152	10	15	17	9	23	24
chr17:78712463-78715086+	2623	32	24	4	4	7	10
chr9:58826431-58838315-	11884	16	13	25	19	14	12
chr17:56491055-56495479+	4424	9	18	21	27	20	6
chr15:55040285-55049828+	9543	0	7	12	10	22	33
chr4:136877033-136892044-	15011	12	13	22	19	17	16
chr2:5894514-5909518+	15004	38	18	10	7	11	8
chr9:42245197-42252671-	7474	10	9	11	11	21	30
chr2:167336375-167338124+	1749	16	16	12	7	26	19
chrX:130796115-130802100-	5985	5	11	10	18	26	23
chr3:51103704-51129957-	26253	9	9	22	17	22	17
chr15:72843235-72862073-	18838	5	16	18	26	20	14
chr12:112458021-112460608+	2587	14	22	10	9	17	25
chr19:54061943-54062873+	930	36	15	18	12	11	6
chr18:75274443-75286573+	12130	19	9	5	6	31	20
chr10:17812650-17814714+	2064	7	17	8	14	19	31
chr19:17749910-17753047-	3137	0	0	26	18	22	16
chr1:94044832-94045071-	239	11	15	19	9	21	23
chr14:73051822-73083578-	31756	3	0	12	0	19	43
chr16:14389899-14396569+	6670	28	17	28	7	10	14
chr5:90727564-90733090-	5526	12	19	8	9	15	34
chr12:117556302-117572729+	16427	0	8	11	20	31	19
chr2:166785522-166790217-	4695	27	5	19	12	17	26
chr16:17468985-17469451+	466	12	15	12	27	12	25
chr8:87198663-87199003-	340	21	9	9	10	21	25
chr14:21423273-21427127-	3854	20	20	17	12	8	25
chr2:60617787-60630837-	13050	10	28	16	24	14	10
chr19:36936575-36940613+	4038	7	28	11	5	19	29
chr13:9709391-9734712-	25321	9	8	8	10	25	26
chr7:140217395-140273543-	56148	15	11	11	22	14	28
chr5:110694530-110696284-	1754	7	5	13	7	24	28
chr8:79868538-79882533-	13995	6	19	13	8	17	34
chr18:10129302-10132270-	2968	5	5	12	11	37	17
chr12:3617605-3686862+	69257	9	12	20	17	12	28
chr19:56649247-56650774+	1527	30	0	19	6	23	29
chr1:39344312-39357578+	13266	5	8	15	27	14	24
chr9:110255449-110265027+	9578	8	20	10	18	23	19
chr16:44520337-44521448-	1111	4	12	32	0	28	26
chr12:70733046-70759065-	26019	0	18	16	25	25	15
chr17:45170186-45185341+	15155	4	9	18	13	24	21
chr9:96618628-96632732-	14104	23	19	0	0	21	16
chr11:97588018-97594069-	6051	6	21	8	11	18	31
chr1:142259525-142279672+	20147	6	13	15	11	24	22
chr9:64008627-64009248-	621	11	16	33	16	4	16
chr2:5904037-5931474+	27437	19	4	16	12	25	20
chr16:17683251-17697787-	14536	12	0	13	20	22	23
chr15:61938702-62007103+	68401	7	5	16	17	17	27
chr8:70406879-70432788-	25909	26	19	18	15	9	0
chr2:146212963-146232168-	19205	0	0	9	4	26	28
chr9:48038443-48041365+	2922	15	7	22	21	21	9
chr5:119043341-119121106+	77765	3	9	16	26	13	24
chr13:45947696-46051944-	104248	11	7	0	17	42	16
chr5:23485305-23505837-	20532	13	6	19	21	14	19
chr8:37913217-37921129-	7912	9	6	4	17	20	31
chr8:83323999-83324294-	295	6	5	5	12	34	19
chr12:83441648-83443486+	1838	34	10	9	6	19	18
chr4:149368577-149370490-	1913	14	22	14	15	12	18
chr11:93897913-93909872+	11959	6	15	22	19	11	20
chr2:91402910-91403270+	360	15	26	13	7	15	16
chr14:58475446-58484478-	9032	3	11	6	12	22	28
chr1:65236892-65252252+	15360	4	10	14	10	36	15
chr2:118902671-118907361+	4690	16	14	26	19	0	16
chr15:8089850-8091359+	1509	13	22	19	0	16	27
chr2:165873954-165877206+	3252	10	4	6	0	25	27
chr7:125955318-125969837+	14519	0	8	8	4	22	31
chr15:78945084-78945601+	517	0	0	15	12	28	19
chr8:79875512-79908695-	33183	6	10	0	0	15	43
chr5:107047089-107048661-	1572	21	22	15	9	13	8
chr3:116350699-116354417-	3718	2	10	23	12	13	31
chr2:128562298-128564105+	1807	0	6	21	20	18	15
chr1:120316016-120316495+	479	15	18	14	14	13	17
chr5:91375815-91390423+	14608	17	24	15	12	7	14
chr10:84410156-84410765+	609	17	17	14	9	30	9
chr7:77499629-77503176-	3547	7	3	20	33	0	23
chr3:60399515-60407816+	8301	7	0	10	10	29	20
chr5:129677680-129685571+	7891	0	0	8	10	24	25
chr3:57572961-57611049+	38088	0	3	3	18	25	25
chr2:24669046-24680587-	11541	11	15	0	22	19	27
chr4:104867407-104881862+	14455	11	8	19	31	0	26
chr1:180253264-180255444-	2180	11	12	17	14	16	19
chr19:44310260-44372660+	62400	14	25	21	10	19	6
chr19:4784723-4788042-	3319	17	8	19	18	13	15
chr7:125336963-125339549-	2586	6	16	16	16	16	20
chr13:9720018-9734712-	14694	12	7	15	13	14	28
chr2:14037443-14039162+	1719	9	10	20	12	20	17
chr4:149874111-149884147+	10036	12	6	26	23	0	39
chr15:82655660-82687714-	32054	15	16	10	15	23	12
chr2:118456680-118457635+	955	12	30	16	19	3	0
chr3:145508668-145516240+	7572	27	16	10	8	10	15
chr10:3185733-3193677+	7944	8	18	13	20	17	15
chr7:81649062-81649528-	466	23	24	10	7	6	6
chr1:183039290-183054115-	14825	23	15	10	13	14	13
chr8:26665979-26666246+	267	6	18	16	23	10	18
chr10:41916271-41917707-	1436	5	8	18	10	29	15
chr11:86474624-86479380-	4756	15	14	9	21	17	15
chr18:57522086-57525003+	2917	24	24	7	7	5	4
chr10:80228907-80234111+	5204	8	14	5	7	15	33
chr3:63747143-63757926-	10783	10	5	20	19	14	15
chr9:20996838-21009857+	13019	5	9	7	17	14	34
chr17:64378638-64387013+	8375	10	16	14	18	12	19
chr17:74255349-74257085-	1736	3	0	8	5	33	18
chr7:139963260-139971068-	7808	7	19	26	13	23	7
chr10:116792990-116805044-	12054	26	11	9	22	11	13
chr10:104850272-104850843-	571	13	25	19	7	11	15
chr10:92698182-92699708+	1526	10	6	15	17	14	22
chr3:116348283-116354417-	6134	9	5	17	24	10	17
chr5:23485305-23497655-	12350	15	15	27	12	12	6
chr4:9435773-9459212-	23439	13	14	13	9	14	23
chr11:23161834-23171205+	9371	8	22	11	31	10	10
chr5:102438807-102470762-	31955	12	27	16	11	9	13
chr5:143731583-143732364+	781	8	28	25	8	24	8
chr2:74406997-74411683-	4686	16	23	14	10	18	6
chr6:17794908-17805028+	10120	18	21	13	9	12	10
chr6:134016324-134087435+	71111	16	8	14	9	20	18
chr5:24853178-24859226-	6048	3	3	14	6	20	26
chr8:79933446-79937526-	4080	12	2	4	16	21	25
chr8:23645490-23656072+	10582	15	19	14	10	11	17
chr2:160576698-160578310+	1612	6	18	16	24	7	17
chr1:121464372-121475654-	11282	4	2	5	5	24	24
chr3:55883780-55895042-	11262	26	13	14	9	13	11
chr13:49041310-49044672-	3362	15	16	25	11	9	10
chr11:86346273-86348962-	2689	21	16	6	7	14	16
chr2:144081075-144081340-	265	11	0	7	8	16	34
chr9:110476115-110476778+	663	20	6	9	7	26	16
chr1:183886524-183892050-	5526	14	19	15	12	9	17
chr3:132405965-132437560+	31595	5	7	9	20	20	19
chr2:25808197-25822468-	14271	7	19	13	17	12	20
chr8:74891802-74904205-	12403	19	20	8	3	10	19
chr1:180608956-180646100+	37144	19	24	8	5	4	23
chr1:43198542-43210099-	11557	12	6	25	10	9	29
chrX:148269766-148277698+	7932	19	13	14	16	7	16
chr9:77622885-77627442+	4557	11	11	23	20	15	0
chr9:108513963-108517477-	3514	9	12	13	7	18	21
chr7:94462573-94487527+	24954	0	0	0	0	18	32
chr10:43113676-43115498+	1822	0	10	15	15	12	29
chr12:32518046-32524719+	6673	6	12	12	13	18	19
chr17:51056851-51059928-	3077	5	17	7	5	18	25
chr7:35150633-35160411-	9778	8	8	6	9	15	30
chr14:49102924-49106585+	3661	9	8	13	19	13	19
chr4:149813451-149874160+	60709	11	10	35	13	18	0
chr10:62233602-62234813-	1211	9	10	5	6	20	22
chr16:94624920-94633730+	8810	14	17	15	18	4	13
chr9:83846130-83906226+	60096	0	0	8	25	24	15
chr17:80844769-80859387-	14618	16	12	23	14	4	11
chr10:87863396-87877343+	13947	15	4	28	11	17	11
chr4:53140468-53156967-	16499	0	0	24	12	14	19
chr15:77638297-77643661-	5364	22	14	12	11	8	14
chr10:127083946-127085245+	1299	15	13	8	10	11	25
chr1:39612322-39622177-	9855	16	10	12	7	19	16
chr3:141922093-141940965-	18872	12	14	9	22	12	15
chr17:75022248-75024579+	2331	10	22	19	16	7	3
chr8:81039484-81113148+	73664	5	4	16	17	23	11
chr18:70740306-70752994+	12688	14	14	9	20	7	24
chr11:4680580-4684566-	3986	17	14	5	0	19	16
chr9:45781024-45786812-	5788	18	11	5	11	8	36
chr11:109458416-109467281-	8865	4	12	8	7	19	23
chr3:88150366-88153366+	3000	11	15	0	8	17	22
chr15:91535536-91543293+	7757	18	21	13	8	4	14
chr18:73816848-73822521-	5673	11	3	12	19	9	30
chr4:82481349-82500019-	18670	7	8	22	15	16	9
chr17:86497851-86508674-	10823	8	21	20	14	9	9
chr17:64973867-65008414+	34547	5	0	14	30	18	6
chr15:37975447-37977904-	2457	17	21	10	13	8	5
chr10:87791827-87799733-	7906	0	0	0	6	17	31
chr6:115584570-115594660-	10090	13	7	19	22	2	7
chr4:149813451-149851577+	38126	18	29	0	65	0	57
chr11:106283019-106284802-	1783	14	20	14	15	7	4
chr17:42982274-42989477-	7203	19	22	10	10	0	21
chr5:123243445-123244500-	1055	5	6	16	12	14	21
chr17:28565296-28577998-	12702	6	0	27	8	20	15
chr10:13724006-13786490+	62484	15	6	4	10	16	24
chr6:112622117-112631670-	9553	30	17	0	10	0	0
chr3:132983899-133011154+	27255	6	11	9	9	20	18
chr1:192790081-192790864-	783	16	15	5	7	11	21
chr5:119121021-119130980+	9959	0	9	17	22	4	33
chr18:75239856-75242161+	2305	9	17	10	8	17	16
chr9:42245197-42251158-	5961	0	10	7	7	12	38
chr9:100734836-100756323+	21487	13	9	13	15	12	16
chr1:66819479-66848742-	29263	11	0	12	21	14	18
chr15:101988042-101989274+	1232	0	0	0	8	18	28
chr12:81464990-81477718-	12728	3	4	11	7	18	23
chr6:31089728-31147851-	58123	3	5	9	5	26	17
chr5:58304394-58333501+	29107	8	12	19	0	29	14
chr4:140723627-140726855+	3228	21	9	13	15	13	9
chr19:3647527-3659640-	12113	0	4	17	17	11	19
chr2:181281075-181282258+	1183	13	23	18	11	63	0
chr5:103304713-103309901+	5188	5	4	16	22	4	31
chr12:83458219-83473529+	15310	20	16	2	10	13	12
chr2:166765134-166766992+	1858	14	23	15	9	19	2
chr9:22448188-22483508+	35320	3	0	22	13	19	11
chr2:116978727-116997822+	19095	7	11	11	29	14	7
chr2:66589926-66595428-	5502	0	0	0	6	14	35
chr3:27519526-27581736-	62210	0	0	25	15	19	6
chr13:32317003-32326266-	9263	3	15	25	11	14	12
chr10:88271826-88272830-	1004	15	24	11	6	4	15
chr10:25180597-25192969+	12372	16	18	9	17	5	9
chr10:106482268-106522007-	39739	0	0	5	12	17	25
chr18:69723687-69724338+	651	7	11	13	0	11	37
chr1:60251347-60263260+	11913	0	9	0	11	22	22
chr9:72517758-72566191+	48433	6	4	18	10	14	20
chr16:15912611-15915480-	2869	6	6	16	10	12	24
chr7:142065740-142067998+	2258	12	12	18	9	8	22
chr5:24527609-24534354-	6745	24	6	12	14	17	10
chr7:15164084-15183800-	19716	0	0	18	19	14	10
chr17:64340942-64387013+	46071	3	4	18	18	13	11
chr10:52264412-52265073-	661	0	14	14	22	10	17
chr2:173513647-173521500+	7853	10	15	16	6	11	21
chr6:127418049-127428147+	10098	8	9	9	14	12	23
chr4:151580872-151597271+	16399	9	7	8	10	15	22
chr12:87597817-87610011+	12194	20	6	15	12	10	17
chr9:22295261-22318537+	23276	16	11	13	9	16	11
chr5:130705318-130707910+	2592	6	13	6	10	15	22
chr1:107443240-107462827-	19587	2	5	12	9	25	14
chr19:60618912-60640197-	21285	5	5	14	18	10	19
chr1:33568860-33590208-	21348	9	16	16	18	5	7
chr8:107702492-107726447+	23955	31	13	3	7	7	6
chr18:67978423-67980086+	1663	9	19	15	13	9	11
chr8:34944775-34976876-	32101	4	12	11	6	14	25
chr14:72989560-72998949-	9389	4	0	11	13	11	29
chr2:66564210-66581888-	17678	0	5	7	12	18	21
chr3:69528178-69535577+	7399	3	9	18	21	7	8
chr9:21373898-21379962+	6064	12	13	10	14	11	15
chr9:50803712-50806721-	3009	0	3	15	9	27	12
chr5:34753229-34769150+	15921	16	18	12	14	11	0
chr7:94509237-94524792+	15555	0	8	4	5	29	15
chr2:139557605-139566139+	8534	0	0	14	4	22	18
chrX:53896544-53908230+	11686	7	4	9	8	25	14
chr13:97911881-97920368+	8487	6	4	11	10	15	21
chr8:81049060-81102656+	53596	2	4	17	25	5	3
chr10:39796369-39800613-	4244	4	6	14	18	13	13
chr19:38940105-38957264+	17159	8	11	5	9	13	24
chr9:67700297-67708692+	8395	3	0	12	7	24	15
chr4:151394298-151394817-	519	0	10	30	10	13	11
chr5:100904707-100909340-	4633	9	39	6	10	4	8
chr16:11079796-11084986-	5190	5	12	6	16	15	19
chr9:63128825-63150967-	22142	5	0	18	11	11	22
chrX:147811290-147834346+	23056	2	0	13	28	4	19
chr1:80602365-80603200-	835	0	0	11	8	16	22
chr3:126499755-126501198+	1443	12	5	7	8	23	14
chr7:86468354-86470487+	2133	10	18	9	20	13	6
chr11:6211011-6217083+	6072	13	6	9	18	18	11
chr9:100677174-100703773+	26599	7	7	5	33	14	16
chrX:17776283-17800003+	23720	3	13	16	21	7	9
chrX:126335930-126437575+	101645	2	3	13	22	16	9
chr15:85222067-85223936+	1869	4	8	16	12	19	11
chr12:29544116-29552018+	7902	8	8	12	19	7	20
chr16:65828303-65839978+	11675	15	12	4	3	24	10
chr4:104881128-104892109+	10981	6	6	22	18	8	0
chr9:56867710-56875288+	7578	11	13	9	10	15	13
chr16:76330990-76352791-	21801	7	9	14	15	11	14
chr1:129688181-129696130+	7949	2	0	13	8	14	23
chr5:147079790-147097815+	18025	9	10	14	20	7	8
chr10:116374452-116376537-	2085	16	12	14	12	4	16
chr9:63141330-63170074-	28744	0	0	15	18	22	7
chr5:135144783-135145165-	382	6	0	11	3	13	30
chr9:86539917-86573881-	33964	0	0	0	0	22	19
chr10:119613286-119619764-	6478	10	0	11	6	16	22
chr5:36278200-36278781+	581	7	15	12	15	13	10
chr8:47188868-47190645-	1777	3	12	25	11	4	26
chr1:95611474-95621893-	10419	13	21	9	13	5	5
chr7:54195502-54210459-	14957	7	0	5	7	20	19
chr14:121501210-121506625+	5415	16	19	4	0	10	11
chr1:80300654-80319631-	18977	7	15	13	16	10	10
chr13:78041914-78145733+	103819	0	0	23	15	2	33
chr9:21817122-21817610+	488	7	12	17	14	11	8
chr7:96428476-96455774-	27298	9	6	8	12	13	20
chr12:100626570-100627127-	557	11	7	16	7	11	20
chr2:155263595-155266521-	2926	10	8	10	8	19	13
chr6:100733102-100748267+	15165	5	3	16	11	9	24
chr6:65805942-65820463+	14521	33	9	8	5	10	7
chr6:119940109-119942578-	2469	7	12	13	12	15	11
chr1:157805690-157809690-	4000	7	14	11	18	27	4
chr5:130663270-130673986+	10716	20	9	13	8	15	8
chr8:85559923-85566681+	6758	8	20	0	6	9	27
chr17:67158805-67167317-	8512	6	11	10	22	13	9
chr4:141072750-141078307-	5557	16	5	23	5	23	9
chr2:28399073-28399906+	833	8	9	7	15	16	14
chr7:88445525-88451669+	6144	11	0	9	0	20	20
chr9:63134205-63170074-	35869	7	0	0	0	21	19
chr8:3508318-3511810+	3492	7	0	3	7	13	29
chr6:99385209-99410444-	25235	13	7	6	5	12	23
chr11:50115259-50122431-	7172	6	19	14	9	12	13
chr5:29613930-29650445-	36515	3	0	12	8	12	25
chr5:44149460-44164898-	15438	10	7	15	17	5	14
chr8:81642073-81644439+	2366	13	21	4	0	11	11
chr13:36323990-36338363+	14373	14	7	12	20	14	4
chr3:55861871-55895042-	33171	5	16	26	12	6	0
chr11:35424093-35425938+	1845	10	6	22	7	16	11
chr2:152127887-152134167+	6280	5	6	5	21	15	17
chr4:58499348-58500096-	748	11	15	8	8	8	20
chr13:120218966-120229678+	10712	13	17	14	12	13	0
chr8:93456147-93457761+	1614	24	11	4	4	9	12
chr9:96239077-96246312-	7235	0	6	19	16	6	14
chr1:33568860-33571062-	2202	5	9	13	18	9	12
chr11:105972057-105985220+	13163	9	15	18	14	9	0
chrX:68484565-68513001+	28436	3	0	8	9	21	15
chr8:112400702-112400983+	281	9	11	7	5	18	14
chr14:45954327-45963402+	9075	10	5	24	0	14	24
chr15:79207476-79209143-	1667	20	12	5	5	10	12
chr9:99436213-99452038-	15825	7	8	14	8	18	12
chr18:31986915-31995135+	8220	10	8	13	13	7	19
chr3:68893697-68906170-	12473	12	3	0	13	23	15
chr5:100833033-100837132-	4099	20	6	6	18	9	17
chr1:165184107-165192146-	8039	6	5	12	5	16	18
chr8:71242752-71243393-	641	8	24	9	7	11	11
chr9:24929315-24937719-	8404	6	4	8	11	12	22
chr2:13138396-13146052-	7656	10	9	5	6	16	16
chr8:13136795-13142598+	5803	8	3	4	2	18	19
chr4:140166445-140172907-	6462	6	9	0	0	16	20
chr17:50186621-50194952-	8331	19	17	3	10	2	10
chr17:80049641-80071913+	22272	6	7	13	19	6	14
chr7:34901612-34904225-	2613	6	6	0	0	28	12
chr10:82759898-82767120-	7222	12	21	10	12	3	0
chr1:52269046-52272538-	3492	0	10	8	7	15	21
chr16:18894866-18899550+	4684	6	13	17	13	12	6
chr6:85206336-85219957-	13621	10	14	10	5	18	10
chr17:84843157-84843849-	692	0	0	14	7	17	16
chr8:11785712-11786260+	548	12	2	13	24	3	11
chr2:29965724-29966852-	1128	4	6	12	0	15	23
chr18:31754230-31762454-	8224	7	3	9	16	17	12
chr11:83298152-83300915+	2763	7	9	11	3	17	16
chr6:116083784-116088268-	4484	18	6	10	15	10	11
chr8:79882445-79889059-	6614	19	13	0	0	12	10
chr9:82820003-82853458-	33455	6	7	19	17	5	0
chr13:15569832-15640475+	70643	7	12	14	20	0	0
chr12:70741040-70759065-	18025	3	13	19	9	9	17
chr15:91327823-91346925-	19102	7	5	21	13	5	11
chr7:105400399-105414757-	14358	10	4	14	18	10	7
chr5:142411997-142413675+	1678	2	0	19	8	14	15
chr13:35907777-35908444+	667	24	12	9	2	3	18
chr2:144080461-144084914-	4453	16	7	16	14	8	3
chr11:104217997-104240140-	22143	4	9	33	4	12	16
chr18:73816848-73818552-	1704	5	11	9	15	8	21
chr8:40126244-40134570+	8326	10	10	18	9	12	8
chr14:22594184-22603018+	8834	0	0	16	20	9	4
chr5:34685170-34692720+	7550	11	9	10	20	8	7
chr7:66496336-66517428+	21092	0	14	17	14	9	13
chr3:27387158-27407461-	20303	0	9	11	23	17	6
chr4:154889739-154917302+	27563	13	13	12	8	9	10
chr12:4769132-4770953-	1821	0	0	9	0	16	22
chr6:91200851-91207820+	6969	16	21	0	4	4	4
chr1:91501172-91530869+	29697	8	8	7	8	11	21
chr2:131337719-131342179+	4460	13	9	10	13	13	8
chr11:106972126-106972949-	823	8	13	13	11	6	17
chr17:86873656-86881589+	7933	0	8	17	17	15	4
chr5:21066217-21067117+	900	6	9	10	14	14	11
chr17:25247171-25250202-	3031	13	11	12	10	5	17
chr16:91801771-91812398+	10627	3	9	16	2	17	17
chr9:48525387-48551666-	26279	0	0	17	3	9	33
chr5:111764514-111778594+	14080	12	21	12	8	4	0
chr17:86497851-86520086-	22235	15	7	10	21	4	8
chr5:118527585-118545738-	18153	7	16	6	20	8	14
chr1:16453115-16499489-	46374	15	12	6	16	4	17
chr14:121501210-121501404+	194	18	19	0	0	0	5
chr1:5079089-5088214+	9125	9	7	6	14	39	5
chr18:44564863-44565414+	551	5	7	10	11	13	15
chr9:70164398-70175083+	10685	11	8	6	0	14	18
chr2:73680416-73691948-	11532	6	5	7	11	21	11
chr6:118726434-118730342-	3908	13	19	9	10	0	8
chr7:26111398-26116155+	4757	16	17	8	8	0	0
chr1:59870431-59872255+	1824	19	5	15	8	8	15
chr8:59043354-59048207+	4853	7	5	8	6	14	18
chr17:36051278-36051749-	471	12	14	11	15	0	34
chr15:97915400-97917564-	2164	9	22	0	4	15	9
chr12:79605603-79691658+	86055	8	5	9	8	13	17
chr13:69648440-69654781-	6341	10	5	11	23	4	7
chr1:36911688-36946170-	34482	2	2	17	7	16	13
chr6:119861065-119864255+	3190	0	9	9	6	12	23
chr11:74469924-74470841+	917	7	7	0	9	14	20
chr5:23486304-23489084-	2780	4	8	7	9	9	26
chr12:113096420-113110644-	14224	3	8	18	15	5	7
chr8:85514245-85530311+	16066	6	8	18	6	10	17
chr1:137428925-137433876-	4951	18	15	11	5	6	0
chr1:63589692-63593074+	3382	0	0	13	9	13	16
chr18:73822311-73837693-	15382	10	13	10	9	13	8
chr2:29872717-29875567+	2850	9	5	7	14	12	15
chr12:13381501-13386575+	5074	11	13	8	21	2	6
chr9:86316447-86345617-	29170	8	3	13	12	13	11
chr17:5886996-5899495+	12499	19	11	8	4	9	9
chr5:33298501-33311420+	12919	14	23	0	6	0	0
chr6:99379203-99385339-	6136	7	18	6	19	9	9
chr12:75027543-75029285+	1742	10	5	17	9	9	13
chr8:35930334-35936268-	5934	6	2	2	0	14	22
chr9:62767157-62771462-	4305	0	10	18	8	8	22
chr5:124159390-124169537-	10147	11	12	6	15	24	4
chr18:35770524-35773156+	2632	24	11	5	0	9	6
chr12:70924408-70926770-	2362	7	7	9	3	10	24
chr17:66152550-66165390+	12840	13	15	7	7	12	6
chr11:116124173-116124611-	438	5	19	16	8	7	13
chr14:122304344-122307542+	3198	13	8	14	15	17	0
chr9:35042815-35052291-	9476	3	6	14	7	11	18
chr17:24237777-24248084-	10307	17	9	13	8	8	7
chr5:104314925-104315309-	384	6	14	10	13	9	11
chr7:140141267-140152417+	11150	6	4	19	10	7	14
chr8:79834629-79875571-	40942	0	3	5	13	13	19
chr12:101092819-101093849-	1030	13	10	15	12	4	0
chr11:51535316-51543080-	7764	2	12	10	12	15	11
chr4:83937596-83939566-	1970	12	3	13	13	13	8
chr10:87874660-87882305+	7645	6	9	15	10	7	15
chr19:40317895-40326551-	8656	15	14	19	0	14	7
chr11:85390283-85397496+	7213	0	10	11	0	22	14
chr4:149813451-149909054+	95603	6	11	13	14	15	4
chr11:119989736-120002959-	13223	14	22	0	7	7	0
chr14:124226973-124256801+	29828	0	0	0	0	28	11
chr6:141407576-141408359+	783	15	0	6	6	15	18
chr19:11998290-11999716+	1426	6	9	5	0	18	14
chr6:100580876-100587116-	6240	5	15	12	11	7	14
chr6:39115095-39123437-	8342	3	7	11	16	9	12
chr3:109328786-109331302+	2516	8	12	14	8	12	8
chr12:103171177-103186649-	15472	0	8	12	16	7	16
chr6:148770116-148773007-	2891	8	3	3	6	9	29
chr12:3442473-3474613+	32140	13	0	21	8	15	9
chr9:116014151-116040831-	26680	0	0	16	11	6	21
chr3:37347329-37363580+	16251	13	13	17	6	5	6
chr15:73222188-73225174-	2986	0	31	25	8	10	10
chr18:54055184-54066323+	11139	8	9	12	15	6	8
chr3:41385116-41400748+	15632	4	15	0	21	10	24
chr9:110116012-110124660+	8648	0	7	6	14	12	18
chr17:65060043-65064052+	4009	8	3	16	9	12	11
chr4:111418745-111420408+	1663	5	4	7	10	11	19
chr6:115582914-115594660-	11746	13	8	13	8	6	15
chr6:31116475-31131149-	14674	2	8	3	4	18	15
chr9:113670707-113682895+	12188	8	19	15	5	14	5
chr9:106085946-106088843+	2897	4	8	12	4	24	9
chr9:14397197-14401044-	3847	17	5	7	5	16	11
chr8:27117658-27124027-	6369	8	2	9	7	12	18
chr6:129130650-129133235+	2585	0	0	13	10	9	18
chr15:82681942-82687714-	5772	9	5	3	17	15	13
chr15:81431337-81431975+	638	8	11	4	5	14	13
chr13:105156873-105190086+	33213	5	26	8	8	8	12
chr12:30658857-30660427+	1570	17	17	6	0	0	0
chr16:14391410-14411719+	20309	15	14	7	5	11	4
chr11:97091143-97099572-	8429	0	0	9	12	20	9
chr12:103180326-103186649-	6323	0	2	8	9	18	12
chr5:48573484-48583570+	10086	0	3	16	15	4	12
chr6:100561729-100587116-	25387	9	29	9	0	3	9
chr6:31368930-31401584+	32654	9	8	11	0	12	18
chr17:82047148-82048978-	1830	21	3	22	7	14	5
chr2:13948532-13966882-	18350	13	11	5	8	8	13
chr1:91731008-91739818+	8810	7	14	4	6	11	15
chr2:4352244-4436065+	83821	7	0	3	0	22	13
chr6:97943120-97956191+	13071	0	0	0	5	26	11
chr13:105097300-105104463+	7163	8	12	9	13	12	6
chr3:78976829-78978971-	2142	6	3	34	0	19	14
chr7:126943078-126948800+	5722	11	8	16	10	4	9
chr17:88862052-88878680+	16628	7	4	0	13	15	17
chr11:50117827-50122431-	4604	3	9	9	23	6	8
chr15:102303691-102309178+	5487	6	7	17	12	9	4
chr12:81464990-81505685-	40695	3	4	9	16	6	21
chr2:37792138-37838625-	46487	0	9	9	8	11	19
chr9:64683092-64690496+	7404	3	0	14	8	21	8
chr7:118741316-118742637-	1321	4	5	19	11	10	5
chr10:82778799-82779534-	735	9	4	9	10	9	17
chr4:130283912-130286463+	2551	13	13	11	8	2	11
chr1:40060601-40067522+	6921	10	3	13	9	11	12
chr9:72424845-72441167+	16322	4	3	0	2	14	19
chr6:65812908-65836172+	23264	5	12	8	6	10	17
chr7:134007833-134008175+	342	0	5	12	23	0	0
chr9:79937655-79941448+	3793	7	8	0	5	20	11
chr9:62760556-62771462-	10906	16	5	16	4	12	11
chr13:94111710-94119252+	7542	12	9	12	14	0	9
chr7:123502149-123503614-	1465	0	5	11	16	11	9
chr6:143129106-143135154+	6048	0	4	15	11	10	11
chr4:119233207-119246405+	13198	7	3	7	24	17	5
chr7:121363039-121366861-	3822	11	13	8	11	7	6
chr4:86482283-86483480+	1197	3	0	13	0	21	13
chr11:26434210-26450075-	15865	7	5	9	13	10	12
chr15:33179680-33232302+	52622	5	6	4	0	22	11
chr12:58426510-58433446+	6936	8	4	6	18	11	12
chr16:17013400-17016173+	2773	16	6	5	3	16	10
chr4:144606637-144610172-	3535	6	5	5	3	15	15
chr6:37853532-37881500+	27968	6	0	10	14	10	13
chr1:140977749-141007062+	29313	9	8	12	14	6	5
chr10:106460709-106522007-	61298	0	0	0	5	18	15
chr12:35763571-35767643+	4072	0	0	2	7	17	15
chr4:86434728-86448956+	14228	2	6	6	6	17	13
chr6:31368930-31378225+	9295	4	6	6	4	13	17
chr3:97874782-97876845+	2063	8	4	12	16	11	4
chr2:154983509-154989219+	5710	6	23	13	10	0	14
chr4:11145758-11147073-	1315	5	5	0	7	11	22
chr6:118999056-119007533-	8477	11	15	13	6	2	12
chr2:126906265-126911818+	5553	0	6	9	8	15	13
chr10:59062675-59063441-	766	9	25	3	3	8	4
chr13:28760238-28761863-	1625	14	19	0	0	0	3
chr16:85013871-85030610-	16739	19	14	0	3	5	0
chr13:52982609-53014635-	32026	3	0	11	14	8	14
chr5:148262228-148314778+	52550	2	8	6	19	8	17
chr1:181714220-181716262-	2042	4	7	6	18	10	13
chr1:158369418-158369913-	495	5	9	2	0	22	10
chr3:138678509-138713552-	35043	9	9	5	17	11	9
chr9:21460070-21465315+	5245	0	9	11	12	11	12
chr2:37817160-37838625-	21465	4	0	6	8	24	9
chr1:169760676-169763025+	2349	0	0	6	0	24	11
chr13:55157335-55171168-	13833	5	0	17	9	11	10
chr17:53636851-53645840+	8989	5	6	17	11	5	9
chr16:13625601-13631666-	6065	4	0	18	9	10	10
chr16:13629675-13647392-	17717	0	0	9	7	11	18
chr5:148262228-148278673+	16445	0	7	13	9	13	11
chr5:30574008-30584366+	10358	13	7	14	12	11	0
chr6:33388379-33392039+	3660	12	7	7	11	7	14
chr3:152401149-152410737+	9588	6	8	11	10	10	10
chr4:9510958-9538085-	27127	21	10	5	0	8	6
chr5:23989158-23998944+	9786	4	0	10	14	13	9
chr15:102130233-102134576+	4343	20	8	12	8	3	0
chr15:80947820-80948082-	262	10	13	2	0	5	25
chr17:5040579-5097732+	57153	3	4	8	14	10	13
chr4:71830155-71831804-	1649	0	9	12	11	8	15
chr2:18014410-18068499+	54089	19	0	9	8	12	15
chr5:29613930-29673446-	59516	0	0	14	8	10	14
chr7:121370116-121370688-	572	12	4	5	0	12	17
chr15:99613950-99627230-	13280	0	5	10	7	10	18
chr14:60858317-60866303-	7986	0	5	7	6	8	26
chr2:153020012-153021301+	1289	6	9	13	8	9	10
chr18:73808538-73837693-	29155	3	13	11	19	0	18
chr1:44811187-44837951+	26764	9	10	10	11	8	6
chr6:88039982-88040289+	307	8	20	7	3	6	11
chr16:13603120-13647392-	44272	8	0	13	8	13	11
chr2:28926817-28929539+	2722	5	7	3	5	14	14
chr1:163171766-163177544-	5778	3	2	0	8	12	20
chr1:172087054-172097079-	10025	8	14	7	12	10	5
chr2:167332546-167336826+	4280	2	11	13	8	17	7
chr11:8418201-8419573-	1372	17	6	4	13	18	5
chr10:120384259-120389311-	5052	5	12	4	22	8	12
chr10:8017853-8027285-	9432	7	3	7	10	9	17
chr2:126623202-126624970-	1768	0	3	21	7	8	12
chr10:122341147-122357901+	16754	3	0	9	11	16	9
chr18:7901493-7906042+	4549	14	8	4	5	11	10
chr14:79755527-79769904-	14377	6	5	9	12	8	13
chr6:115919893-115920266-	373	3	17	14	6	5	21
chr2:127109830-127110317+	487	0	9	7	10	17	10
chr16:57181604-57186793-	5189	6	7	2	0	11	18
chr14:79408970-79425884+	16914	0	8	16	15	14	0
chr10:67648773-67705977-	57204	6	10	5	0	18	10
chr13:52982609-52994105-	11496	0	0	0	0	15	16
chr19:57703574-57717118+	13544	7	9	8	11	4	22
chr2:6642462-6705434-	62972	0	2	12	12	5	19
chr4:59514181-59537348-	23167	2	10	18	12	0	6
chr11:85140365-85153298+	12933	5	0	22	6	8	13
chr1:130048320-130049976+	1656	6	2	13	8	7	17
chr7:48867045-48868621+	1576	11	9	8	17	0	18
chr17:86497851-86502340-	4489	10	9	13	9	14	2
chr15:3985259-4009996+	24737	6	7	5	8	17	9
chr2:148528796-148532759-	3963	6	5	12	17	0	32
chr1:157800283-157809690-	9407	8	6	7	6	9	16
chr1:152253591-152254707+	1116	0	15	11	11	8	14
chr14:101900228-101906907-	6679	0	6	4	29	9	13
chr2:84699845-84701656+	1811	8	17	9	8	4	6
chr10:82776159-82779534-	3375	5	8	6	8	9	16
chr8:81049060-81055057+	5997	13	10	11	0	6	17
chr8:126819257-126829568+	10311	12	9	8	11	9	4
chr12:112458021-112481749+	23728	8	11	12	12	0	13
chr12:4637442-4640368+	2926	0	2	3	5	24	9
chr12:77450304-77457055-	6751	0	2	15	12	3	17
chr3:87959599-87967009+	7410	19	9	9	3	2	16
chr1:89260678-89270686+	10008	0	7	14	10	10	9
chr2:156049070-156080046+	30976	5	10	14	5	11	10
chr7:123489632-123494443-	4811	4	2	4	8	9	21
chr5:120970789-120980405+	9616	3	2	7	4	15	13
chr2:166659970-166661957+	1987	12	11	2	6	6	14
chr4:120140839-120156438+	15599	10	7	11	11	12	3
chr18:75212634-75222827+	10193	3	17	9	11	7	11
chr12:112134296-112153688+	19392	4	13	8	4	11	13
chr18:81066480-81114617-	48137	12	11	8	5	6	9
chr1:165863609-165864948+	1339	5	18	9	15	18	0
chr14:65444437-65447505-	3068	4	0	15	15	23	0
chr7:141152766-141159683-	6917	8	3	16	7	11	8
chr7:29561876-29564009+	2133	3	0	6	7	14	13
chr16:94605518-94607030+	1512	10	7	9	5	9	12
chr2:144084792-144087760-	2968	12	13	8	0	11	6
chr18:73808538-73822521-	13983	14	3	12	6	12	9
chr6:134012081-134016483+	4402	6	4	10	8	9	13
chr17:44854140-44861850-	7710	9	10	6	9	11	7
chr9:83845889-83885429+	39540	5	4	10	11	7	13
chr5:66753956-66791520-	37564	20	4	18	5	17	3
chr9:42850673-42852370-	1697	0	5	0	0	17	13
chr3:97711143-97725168+	14025	4	12	9	19	0	0
chr7:57041436-57061996+	20560	8	5	13	7	8	11
chrX:154010790-154029487-	18697	7	0	7	3	11	18
chr2:18023084-18045439+	22355	12	9	5	22	11	0
chr18:83156135-83157590+	1455	12	4	13	13	4	0
chr19:41620364-41630191+	9827	25	0	5	13	8	19
chr14:58465757-58484478-	18721	2	2	3	16	15	11
chrX:147043128-147048494+	5366	2	0	2	3	14	15
chr14:119053371-119068329-	14958	5	9	10	17	0	13
chr16:4154856-4180133-	25277	5	0	11	5	16	10
chrX:93693186-93725764+	32578	0	0	15	5	14	10
chr2:125292338-125305008-	12670	6	21	11	8	0	9
chr4:13762779-13774104+	11325	14	5	6	0	12	12
chr1:74027487-74043678-	16191	9	7	0	0	10	15
chr16:92689220-92695982-	6762	15	12	2	4	8	3
chr3:58835467-58846335+	10868	0	0	14	10	9	8
chr9:20449849-20450103+	254	5	3	14	12	7	4
chr19:45960441-45966638-	6197	8	0	6	4	11	17
chr4:153902690-153903040-	350	11	6	5	12	6	14
chr9:42848622-42852370-	3748	3	0	4	7	14	13
chr7:141916012-141929409+	13397	10	6	14	9	3	8
chr15:99569095-99576377-	7282	0	6	4	7	14	13
chr2:50210544-50226489+	15945	2	0	5	6	12	15
chr13:43525816-43531511-	5695	0	0	4	0	15	14
chr1:167534740-167538735-	3995	7	13	12	4	7	10
chrX:130159807-130167492-	7685	0	5	12	11	11	7
chr8:71169697-71243393-	73696	7	4	4	5	7	23
chr12:4306423-4315865-	9442	5	11	8	8	5	18
chr4:97680903-97708370+	27467	0	0	19	11	0	0
chr7:123560966-123562095-	1129	6	18	5	9	5	11
chr18:65782637-65784988+	2351	13	7	0	0	13	9
chr1:193947419-193949908-	2489	5	8	5	0	12	14
chr13:49027665-49044672-	17007	6	3	13	14	4	2
chr9:86505459-86513441-	7982	0	0	0	2	26	8
chr16:38405622-38407845-	2223	0	0	8	0	16	13
chr10:27142277-27187180-	44903	0	0	0	0	13	16
chr18:78192250-78194108+	1858	0	4	9	16	7	9
chr15:98570767-98573260-	2493	11	8	15	7	6	2
chr13:55152101-55171168-	19067	13	3	9	6	7	16
chr9:121636433-121640683+	4250	4	5	7	6	11	13
chr11:45926258-45931993+	5735	6	15	4	11	7	10
chr7:97308957-97314126+	5169	5	9	9	11	12	5
chr9:42245197-42259845-	14648	6	12	12	11	19	0
chr11:4703680-4720496-	16816	16	7	4	7	16	4
chr4:59609734-59619415+	9681	0	0	4	0	12	17
chr10:40154109-40156018+	1909	7	10	7	8	7	11
chr4:123213444-123231608-	18164	2	6	11	11	7	10
chr15:85205751-85223936+	18185	3	3	10	5	8	18
chr6:124655175-124655674-	499	14	11	0	16	8	6
chr16:14419792-14423353+	3561	6	15	12	6	5	8
chr9:82820003-82839525-	19522	7	0	11	14	6	8
chr12:101685069-101733650-	48581	3	4	0	6	10	19
chr8:63808015-63808815+	800	5	21	10	8	8	2
chr13:104656728-104679365-	22637	0	0	6	11	9	15
chr17:56846284-56847703+	1419	3	15	5	3	7	20
chr5:130705318-130712823+	7505	6	11	11	4	9	10
chr17:46680128-46680732-	604	8	7	0	0	8	18
chr18:31931323-31931768+	445	13	7	12	0	9	12
chr9:122868234-122875104+	6870	10	10	9	11	3	0
chr12:112871827-112878251+	6424	5	6	9	0	13	13
chr14:121500739-121501404+	665	20	8	5	2	7	4
chr4:126600307-126603267-	2960	15	8	12	5	3	6
chr7:129256763-129267222-	10459	4	16	8	14	2	11
chr11:4708259-4720496-	12237	4	0	5	6	14	12
chr11:98811558-98812109+	551	17	11	3	0	2	5
chr4:89053399-89066563+	13164	0	0	15	11	4	8
chrX:45769823-45770201-	378	8	8	2	2	9	14
chr2:18023084-18068499+	45415	9	13	11	7	0	9
chr14:87251878-87266449-	14571	7	13	3	22	4	9
chr10:88196287-88199947+	3660	6	5	5	4	11	13
chr8:123077483-123077702+	219	24	8	0	3	17	0
chr1:55261026-55263459-	2433	4	9	10	3	9	14
chr4:32778688-32782540+	3852	8	24	5	0	0	4
chr13:98699365-98706816-	7451	3	9	0	0	11	15
chr9:113670707-113695752+	25045	9	6	6	11	9	8
chr12:78424831-78433316+	8485	9	10	13	5	12	3
chr11:19898122-19918192+	20070	0	0	10	7	15	8
chr5:28684813-28694853+	10040	10	7	8	7	8	8
chr3:88811063-88811799+	736	5	3	7	3	9	17
chr3:115681561-115687892-	6331	14	8	12	0	7	11
chr11:106428278-106429941-	1663	11	0	7	18	7	9
chr4:108755693-108764304-	8611	0	2	0	0	21	9
chr19:28391743-28432442-	40699	4	9	17	9	0	0
chr4:53140468-53145887-	5419	9	7	4	9	5	18
chr15:81261119-81268610+	7491	4	0	11	13	5	9
chr12:83335449-83341847+	6398	5	20	7	10	3	6
chr6:100683174-100700523+	17349	4	2	14	0	18	10
chr5:122222675-122228114+	5439	17	11	0	0	0	0
chr17:64973867-64985995+	12128	7	8	13	10	0	4
chr8:8639205-8641256-	2051	5	9	4	10	10	10
chr12:80364759-80365420-	661	6	0	7	5	15	10
chr1:91524335-91530869+	6534	9	4	8	4	13	9
chr13:43514944-43525839-	10895	11	4	8	3	9	13
chr3:85906811-85908269+	1458	11	13	0	0	7	6
chr7:134668806-134669419+	613	8	9	6	4	8	11
chr12:13291988-13317110+	25122	5	8	12	12	0	0
chr3:66798438-66800512+	2074	21	2	3	8	9	13
chr15:35463050-35464115+	1065	5	3	4	12	7	17
chr9:64573308-64576236-	2928	0	2	4	7	7	22
chrX:93093603-93095039+	1436	0	2	0	5	14	13
chr7:140019385-140028890-	9505	6	8	10	7	16	4
chr6:135102838-135105307-	2469	0	0	5	6	8	19
chr13:17162784-17163761-	977	3	0	0	0	13	14
chr2:31633853-31634736+	883	15	0	20	3	11	11
chr3:87959599-87963514+	3915	11	10	7	2	19	3
chr6:42469199-42470999+	1800	9	20	0	0	0	0
chr14:71077885-71082657-	4772	11	3	4	0	21	7
chr8:111316101-111324591+	8490	5	3	11	15	9	0
chr12:3442473-3484608+	42135	0	5	10	14	8	5
chr17:26876487-26880076+	3589	6	0	2	0	18	10
chr11:83761946-83763196+	1250	6	7	11	6	5	14
chr13:45890877-45947825-	56948	2	4	0	4	10	17
chr7:54057041-54064249+	7208	21	7	4	4	2	7
chr11:77822902-77823296+	394	12	8	5	8	5	8
chr1:154701439-154703741-	2302	0	8	10	14	2	18
chr11:119993990-120002959-	8969	6	16	10	8	0	0
chr17:24224970-24248084-	23114	2	0	9	14	10	5
chr5:98389628-98409053-	19425	5	4	0	0	12	13
chr2:71713462-71718167+	4705	0	7	0	8	16	11
chr14:65515486-65515963-	477	10	14	7	0	5	7
chr6:88302439-88308636-	6197	5	13	11	10	4	0
chr6:47451166-47452589+	1423	11	7	4	7	14	5
chr3:109365660-109381282+	15622	7	5	6	5	11	10
chr17:66187023-66187364+	341	7	22	10	2	0	12
chr11:74852114-74855538+	3424	7	7	11	10	3	5
chr14:105686833-105697344+	10511	5	8	15	2	13	8
chr11:21552228-21564388+	12160	0	0	15	10	6	4
chr2:60630745-60680529-	49784	6	9	7	12	9	4
chr13:114712454-114757998+	45544	5	0	6	16	13	6
chr3:143856859-143857467-	608	8	6	3	14	7	12
chr8:108412287-108412655+	368	0	0	9	5	8	16
chr5:52572220-52576142-	3922	17	9	4	5	5	0
chr17:56483756-56495479+	11723	5	3	6	9	8	13
chr4:148755291-148761325-	6034	3	4	4	0	8	20
chr6:136548170-136551988+	3818	5	0	2	2	14	12
chr5:66698773-66704668-	5895	4	8	13	5	15	5
chr16:65839453-65839978+	525	18	6	0	4	9	7
chr6:84099668-84102403+	2735	3	29	3	0	12	7
chr4:6750051-6769573-	19522	0	0	15	9	4	9
chr4:138989534-138991099+	1565	3	6	8	6	8	13
chr11:90118833-90128895+	10062	6	11	8	3	10	8
chr11:20625687-20627642-	1955	13	13	3	0	0	10
chr16:96286356-96290234-	3878	3	5	5	14	7	12
chr13:113277916-113280850+	2934	13	3	4	5	10	11
chr12:106886522-106889733-	3211	0	0	15	7	9	7
chr17:24224970-24237875-	12905	0	5	16	8	8	5
chr1:174104073-174117591+	13518	3	0	5	0	24	7
chr9:23170635-23211275+	40640	0	0	12	14	0	0
chr1:183755752-183762363-	6611	8	19	3	5	14	0
chr5:96520602-96527332-	6730	7	5	10	2	16	7
chr6:144967313-144967875-	562	7	10	8	11	4	2
chr10:116803136-116805044-	1908	7	6	9	6	5	14
chr19:30113553-30130984+	17431	6	5	7	13	9	5
chr5:44923899-44933098-	9199	2	0	7	8	10	11
chr16:44028791-44040271-	11480	15	11	0	0	0	9
chr5:130577459-130578405+	946	3	6	13	9	3	10
chr19:42179347-42179973+	626	4	6	12	10	4	5
chr18:61316996-61317415-	419	6	10	14	6	5	4
chr7:87360509-87361985+	1476	4	2	0	0	12	13
chr11:50112630-50114556-	1926	8	18	5	4	0	12
chr5:149730171-149732988-	2817	0	12	11	9	8	8
chr6:115389857-115401100+	11243	0	0	5	6	11	12
chr2:18014410-18047856+	33446	0	7	15	6	9	8
chr13:55136249-55171168-	34919	0	0	8	14	10	5
chr10:8017853-8110729-	92876	3	4	8	5	11	10
chr4:84036792-84060252-	23460	4	18	9	10	5	0
chr9:64683760-64686951+	3191	0	0	3	4	6	25
chr14:103646963-103662038-	15075	10	4	0	4	11	11
chr4:81996292-82005704-	9412	2	0	10	7	10	9
chr11:35378126-35392609+	14483	0	3	5	0	8	20
chr18:82834229-82851679-	17450	13	9	2	12	3	6
chr13:36299495-36338363+	38868	12	8	5	7	4	7
chr3:55889163-55895042-	5879	2	7	0	11	13	11
chr1:165813513-165818436+	4923	3	7	8	16	2	4
chr15:12819373-12835456+	16083	0	0	10	8	7	11
chr19:42012512-42013326+	814	7	8	0	2	20	5
chr6:29538022-29539229-	1207	0	0	8	9	14	6
chr16:63652040-63653404-	1364	9	3	13	9	4	3
chr2:128494660-128510399-	15739	2	3	6	5	12	10
chr8:79908649-79935027-	26378	0	2	5	11	10	10
chr1:162630842-162632591-	1749	6	4	8	11	7	6
chr9:3579517-3582700+	3183	9	10	8	8	0	7
chr1:38110460-38142497-	32037	15	0	0	29	14	11
chr15:73151204-73173789-	22585	4	0	13	10	8	3
chr2:22812537-22850210-	37673	0	0	11	14	0	0
chr10:76504560-76505719+	1159	9	9	8	0	6	12
chr13:105165721-105190086+	24365	9	13	0	0	9	4
chr19:46524318-46529336+	5018	9	17	0	0	0	0
chr13:104656728-104658978-	2250	0	3	0	0	8	19
chr16:93847532-93853462+	5930	13	8	4	12	12	0
chr4:99411180-99419882+	8702	2	3	4	8	19	6
chr19:27924200-27975393-	51193	4	5	9	11	11	3
chr6:119861065-119866060+	4995	5	0	3	4	7	20
chr1:66847622-66848742-	1120	0	2	7	3	13	10
chr16:33421406-33457087+	35681	8	5	9	5	11	6
chr8:67335579-67358467-	22888	5	3	10	7	11	6
chr2:5900819-5931474+	30655	5	11	0	4	6	16
chr10:125409176-125409523+	347	2	4	3	14	10	10
chr16:11199477-11199812-	335	8	2	4	11	9	10
chr5:102468868-102470762-	1894	6	17	4	12	0	0
chr6:37853532-37869490+	15958	0	7	10	15	15	0
chr14:79382042-79384109+	2067	2	3	2	9	9	14
chr14:18795574-18795835+	261	0	0	6	5	10	12
chr15:6685364-6695580+	10216	9	8	5	10	4	7
chr13:48980641-48981247-	606	3	2	0	0	12	12
chr5:53241696-53241933+	237	0	0	7	7	10	10
chr9:96483161-96511918-	28757	4	5	10	5	13	6
chr6:98953193-98966659-	13466	24	2	5	4	8	10
chr2:139803342-139883235-	79893	18	6	4	10	6	0
chrX:137212534-137227701+	15167	3	5	0	8	11	12
chr11:79197676-79209463+	11787	4	3	5	11	8	10
chr2:139810864-139883235-	72371	7	8	13	7	0	0
chr13:8834542-8836269-	1727	5	4	0	6	14	9
chr11:59235026-59252015-	16989	4	16	5	11	3	9
chr7:103851151-103926529+	75378	0	0	6	6	11	10
chr12:109886524-109891309+	4785	5	13	11	4	9	4
chr16:33421406-33435060+	13654	13	5	10	8	9	0
chr14:76169977-76171340-	1363	0	6	0	4	9	16
chr11:84831131-84836407-	5276	10	6	0	5	6	14
chr5:29957731-29964310+	6579	0	0	8	13	8	5
chr2:31039099-31047410+	8311	5	0	7	0	9	16
chr1:170113660-170126014-	12354	0	9	16	3	16	6
chr1:179061101-179179012-	117911	8	13	5	8	0	7
chr8:47188868-47201752-	12884	5	12	7	12	6	0
chr12:117556302-117586787+	30485	5	0	12	12	0	0
chr6:22035029-22095687+	60658	0	0	9	16	0	3
chr5:114552391-114553835+	1444	2	0	2	7	16	8
chr13:101486455-101489325-	2870	7	2	4	4	7	16
chr4:34786580-34795281-	8701	8	7	8	7	3	10
chr12:70403310-70404949+	1639	3	5	3	0	9	14
chr16:17023544-17026582+	3038	3	14	7	0	11	9
chr2:17992751-18031518+	38767	5	10	13	7	15	0
chr11:87886558-87889876+	3318	10	8	4	3	6	8
chr4:130224839-130275266+	50427	8	0	20	7	6	0
chr5:145039396-145046464-	7068	10	14	0	0	0	0
chr11:51404900-51407643+	2743	2	6	2	3	11	11
chr16:24608201-24608403+	202	6	9	5	4	8	8
chrX:49781616-49782311-	695	10	4	5	6	17	4
chr13:43530182-43531511-	1329	2	6	14	9	0	10
chr2:128501406-128501983-	577	8	6	13	0	6	15
chr5:91375815-91403441+	27626	14	7	4	0	5	8
chr11:77385108-77393347-	8239	6	0	6	5	9	12
chrX:136489445-136503138-	13693	7	3	11	0	9	13
chr11:70688247-70707190+	18943	15	6	0	0	8	6
chrX:93693186-93696058+	2872	0	0	9	14	3	4
chr9:64060390-64062416-	2026	6	6	9	9	5	4
chr10:62769095-62774662+	5567	0	0	5	12	11	7
chr16:16037582-16037802-	220	6	11	11	2	12	4
chr3:88847040-88847565+	525	8	8	4	4	8	7
chr6:91183056-91184345+	1289	8	12	0	0	5	8
chr19:10696030-10698128+	2098	12	10	2	8	18	0
chr11:98233383-98234884+	1501	11	6	5	2	6	10
chr8:13167157-13167965+	808	0	3	11	0	8	17
chr9:66410360-66414710-	4350	5	8	9	4	10	6
chr2:166674366-166676777+	2411	0	3	0	0	17	8
chr16:8710131-8716712-	6581	18	6	5	0	7	4
chr6:3466621-3474175+	7554	7	9	7	7	8	3
chr4:137790157-137793222+	3065	9	2	0	13	9	13
chr14:117585883-117602671+	16788	0	4	5	15	10	6
chr10:115964882-115986231-	21349	6	12	7	9	9	0
chr16:35449488-35466743-	17255	7	15	5	6	7	0
chr16:32950377-32955491+	5114	3	2	8	10	7	7
chr8:108703001-108703560+	559	9	15	5	0	4	0
chr9:120859290-120868647+	9357	15	9	0	0	0	0
chr2:32037977-32038820+	843	10	12	0	0	7	2
chr3:122993333-123008838+	15505	8	13	4	0	6	5
chr3:153595990-153602131-	6141	0	6	6	4	11	10
chr3:88803649-88811799+	8150	6	4	10	7	13	3
chr12:25563055-25567659+	4604	0	17	4	5	16	7
chr10:107705627-107711244+	5617	3	4	0	3	10	12
chr11:61959807-61975412+	15605	12	11	0	0	4	0
chr14:87856840-87874647+	17807	12	9	0	5	6	4
chr17:80049641-80081022+	31381	0	13	4	17	8	8
chr9:82820003-82826674-	6671	3	10	8	6	13	4
chr12:110972772-110980500+	7728	4	0	6	0	10	13
chr5:30574008-30584307+	10299	15	5	11	5	0	0
chr16:31788167-31797096+	8929	8	5	2	5	8	10
chr10:82717527-82718887-	1360	7	10	3	8	5	7
chr11:21163201-21164874+	1673	13	5	2	5	9	6
chr1:95393917-95397136+	3219	3	3	0	0	12	10
chr6:31368930-31381249+	12319	0	4	16	4	13	5
chr16:20338948-20357631-	18683	3	3	4	3	12	9
chr2:77557507-77558756-	1249	0	6	19	3	9	8
chr11:22895929-22896457+	528	10	10	6	0	4	7
chr11:76085877-76092093-	6216	0	11	8	16	0	5
chr9:69327484-69331666+	4182	3	10	5	6	4	17
chr1:53961092-53971476-	10384	6	8	0	6	5	16
chr3:136531565-136544504+	12939	2	3	6	7	8	10
chrX:105999320-106000936-	1616	0	0	8	6	10	8
chr11:80133059-80160388+	27329	0	0	4	12	8	10
chr11:97093202-97099572-	6370	4	2	7	10	7	7
chr8:75738023-75738211-	188	8	6	0	4	6	13
chr6:85297773-85298985-	1212	5	10	4	12	4	7
chr13:108533615-108538443-	4828	7	10	8	7	0	3
chr4:108163952-108172003+	8051	2	3	0	12	10	12
chr8:127233802-127238183-	4381	6	5	9	4	5	12
chr8:87295682-87303174-	7492	3	9	2	4	13	7
chr9:109881353-109902344+	20991	0	5	3	12	10	9
chr17:6198671-6207057+	8386	7	18	6	0	2	0
chr12:79691520-79738566+	47046	0	4	9	10	4	9
chr13:43530182-43557192-	27010	6	7	3	4	8	9
chr9:83845889-83906226+	60337	0	0	8	0	7	18
chr9:23097848-23105466+	7618	0	0	14	9	0	0
chr6:99378782-99385339-	6557	4	8	3	4	9	9
chr2:60617787-60680529-	62742	6	7	5	15	4	2
chr2:37324896-37330986+	6090	4	11	10	8	9	0
chr4:130004436-130015828-	11392	11	9	5	5	16	0
chr4:137601257-137613992+	12735	3	3	5	11	10	6
chr14:70656166-70667313-	11147	3	4	8	8	8	6
chr9:116714530-116868677-	154147	0	0	8	12	7	4
chr2:120203628-120211627-	7999	2	2	8	15	0	7
chrX:12734794-12736070+	1276	7	10	7	3	4	8
chr8:90680360-90682164+	1804	0	8	12	8	3	9
chr2:120217916-120223183-	5267	0	9	10	6	9	7
chr4:141039639-141050313-	10674	5	3	5	12	4	12
chr3:88503872-88504436+	564	2	6	8	0	10	11
chr4:118075007-118075599-	592	0	6	6	7	8	10
chr10:58654913-58655563-	650	0	8	9	0	11	11
chr15:54980895-54983466+	2571	3	0	9	8	7	7
chr4:53494335-53504402+	10067	0	8	8	8	3	19
chrX:148679644-148680956+	1312	3	0	0	4	11	11
chr11:76084684-76084984+	300	0	5	15	8	7	0
chr19:9005536-9005993+	457	2	2	4	9	8	10
chr17:25372126-25372572-	446	0	3	10	8	5	8
chr5:89043965-89046461+	2496	2	0	6	11	9	6
chr7:125321878-125323995-	2117	11	10	2	5	0	6
chr9:21577188-21580232-	3044	4	8	0	0	8	11
chr11:74597559-74601197+	3638	5	10	5	14	12	0
chr10:50468611-50473928+	5317	6	10	6	0	5	12
chr11:96183424-96184759+	1335	20	6	9	0	0	10
chr2:113968723-113977319-	8596	2	10	7	8	2	22
chr10:98587464-98592296+	4832	2	4	8	14	0	10
chr4:151870757-151881592+	10835	3	5	9	8	3	11
chr5:149716142-149732988-	16846	3	0	4	3	18	6
chr8:107702492-107726478+	23986	16	4	6	0	14	4
chr14:87251878-87309930-	58052	8	8	7	8	2	0
chr10:55843316-55871659-	28343	0	5	10	0	8	15
chr19:3518244-3526934-	8690	5	0	8	15	3	0
chr2:11682107-11684648-	2541	0	3	2	0	12	10
chr13:58279211-58300431-	21220	8	10	4	10	7	0
chr17:81043471-81044185-	714	17	7	0	0	4	0
chr6:47526534-47527666-	1132	12	7	5	7	0	3
chr13:84390834-84399845+	9011	5	7	19	0	14	6
chr17:64322413-64341065+	18652	0	5	7	5	7	12
chr7:107503218-107503871-	653	10	11	0	4	4	2
chr12:101892256-101892699-	443	2	7	9	4	17	4
chr2:18031408-18047856+	16448	8	8	3	10	4	6
chr1:193940149-193954341-	14192	0	5	4	7	10	9
chr2:143655819-143657793-	1974	5	8	0	4	13	6
chr14:106615786-106617398+	1612	7	11	4	0	10	4
chr12:41352923-41367032+	14109	6	4	11	7	4	4
chr3:94322969-94335311-	12342	3	10	7	11	5	2
chr5:22955969-22977624+	21655	15	7	3	4	0	8
chr15:3290918-3408008-	117090	0	0	0	0	13	9
chr4:84036792-84201808-	165016	10	0	13	9	4	0
chr18:68223870-68224340+	470	4	13	0	0	13	5
chr8:108602503-108603641+	1138	18	5	2	3	7	3
chr9:7825614-7827009-	1395	0	0	0	2	13	9
chrX:140144190-140150691+	6501	2	10	3	0	8	12
chr10:80571492-80580974+	9482	7	4	0	15	8	11
chr15:3997464-4009996+	12532	4	14	0	9	4	15
chr7:134665502-134669419+	3917	11	5	4	6	6	6
chr6:28476052-28495598+	19546	9	3	8	11	0	4
chr2:61451707-61465896+	14189	8	4	11	5	7	4
chr8:124498326-124502654+	4328	9	7	2	3	9	5
chr4:149813451-149844500+	31049	2	6	17	6	0	7
chr9:121273118-121301169+	28051	7	0	0	0	6	19
chr13:59575048-59578499-	3451	6	0	0	5	6	19
chr15:3283346-3408008-	124662	0	0	0	5	6	19
chr10:69605326-69617584+	12258	0	9	5	10	7	9
chr8:73814140-73815035+	895	16	7	5	0	10	0
chr5:38936912-38942706-	5794	16	7	3	0	0	3
chr7:138021247-138028962+	7715	6	13	0	4	2	17
chr7:141974031-141980968+	6937	6	4	0	0	11	8
chr14:58475446-58497296-	21850	4	0	7	3	7	13
chr16:4137365-4155033-	17668	5	0	2	14	14	6
chr9:48169509-48198435+	28926	0	0	12	7	4	7
chr1:64597422-64622903+	25481	22	2	4	3	14	4
chr14:123089320-123113347+	24027	0	0	0	3	8	14
chr6:119774403-119775837-	1434	17	2	5	11	2	11
chr12:75033260-75037283+	4023	0	5	10	9	3	7
chr9:77979101-77989080+	9979	5	3	6	4	8	9
chr6:22069461-22095687+	26226	0	0	7	9	8	6
chr16:8645461-8646357+	896	10	11	0	0	0	7
chr12:112574236-112583834-	9598	11	10	6	0	3	0
chr9:59244157-59253662-	9505	4	5	5	6	15	4
chr18:12843345-12856568+	13223	6	13	4	8	7	0
chr17:66152499-66165390+	12891	14	5	5	8	5	0
chr10:3192055-3206222+	14167	0	7	3	10	10	8
chr17:28565296-28566308-	1012	0	0	5	11	11	5
chr9:71764811-71791825-	27014	4	0	6	0	10	11
chr2:59839562-59844246-	4684	7	11	2	10	3	4
chr6:47501730-47508293-	6563	7	3	8	11	0	3
chr15:93282547-93295676+	13129	6	10	6	0	7	7
chr17:51056851-51074883-	18032	6	0	7	12	5	5
chr8:96522997-96524369-	1372	9	8	9	4	5	0
chr6:148745162-148750511-	5349	0	7	12	8	4	3
chr15:61938702-61980907+	42205	3	4	12	7	2	6
chr3:141940780-141967433-	26653	4	6	0	0	7	12
chr18:12217434-12228640-	11206	0	0	9	12	12	0
chr7:80658975-80664594-	5619	0	0	4	5	8	11
chr17:5040579-5053617+	13038	8	9	4	0	4	9
chr9:41283088-41336283+	53195	0	0	0	0	9	12
chr2:32810700-32813734-	3034	0	0	2	2	8	13
chr1:187090779-187091158+	379	3	10	9	0	7	11
chr7:119687690-119691127+	3437	5	7	8	9	8	0
chr2:84910144-84912325+	2181	11	0	3	2	10	10
chr15:3290918-3297601-	6683	0	0	2	9	8	11
chr14:34215809-34224210-	8401	2	3	12	7	2	8
chr18:63914689-63920439+	5750	2	5	8	12	7	0
chr18:13029586-13050798-	21212	0	3	5	2	12	8
chr2:18827855-18829779-	1924	2	13	0	0	5	16
chr18:21169177-21179500+	10323	0	0	6	13	4	7
chr13:99637000-99654619-	17619	9	4	7	10	0	2
chr11:80133059-80151089+	18030	0	0	4	21	2	11
chr10:127713541-127715873+	2332	0	11	2	5	8	12
chr14:26322140-26356310+	34170	3	0	7	8	5	10
chr5:143512119-143517399-	5280	7	6	3	7	14	3
chr6:65812908-65820463+	7555	7	12	3	7	0	17
chr2:48782615-48795920-	13305	5	4	4	2	7	11
chr4:59220632-59233366+	12734	3	9	8	6	5	6
chr14:61462044-61494144+	32100	0	0	7	15	0	9
chr1:140982459-141007062+	24603	6	0	7	0	7	15
chr2:6521079-6536868-	15789	0	0	21	5	8	0
chr3:9470891-9474602-	3711	9	9	5	0	8	3
chr13:51774202-51775322+	1120	0	4	4	5	7	12
chr11:105978803-105985220+	6417	0	2	6	8	4	14
chr5:147071080-147097815+	26735	13	4	13	4	3	0
chr17:84785850-84815727-	29877	8	9	14	0	8	4
chr8:48984789-49006052-	21263	0	0	6	0	8	13
chr2:12286073-12308306-	22233	0	0	8	13	6	0
chr2:37982048-37992495-	10447	0	12	7	0	8	13
chr2:37972124-37982168-	10044	3	8	0	6	8	10
chr16:11199477-11201523-	2046	3	5	3	4	7	11
chr12:45396884-45400278+	3394	0	0	0	4	13	8
chr8:49452664-49502599-	49935	4	0	13	2	11	7
chr4:130224839-130225213+	374	6	15	0	4	4	3
chr9:77804947-77808860+	3913	0	7	6	17	0	16
chr3:116481536-116485561-	4025	9	3	4	15	3	5
chr7:123503509-123511703-	8194	7	2	5	5	9	7
chr13:69649497-69654781-	5284	9	3	3	0	5	15
chr8:11785712-11791544+	5832	0	9	0	0	6	17
chr11:62233099-62252017-	18918	6	8	6	9	0	3
chr12:4664820-4673132+	8312	3	14	6	0	4	15
chr12:16740083-16747060-	6977	5	12	7	6	8	0
chr9:122274253-122288126+	13873	0	0	3	10	6	12
chr3:122450806-122451395+	589	10	8	3	7	13	0
chr18:77335987-77336462+	475	10	8	0	4	3	7
chr9:65642428-65643302-	874	13	5	2	13	5	2
chr5:148331080-148342883+	11803	0	0	7	5	6	11
chr11:98554696-98555607+	911	12	7	0	0	4	4
chr9:44636866-44637354-	488	5	5	0	0	15	5
chr6:3495509-3505466+	9957	3	4	8	11	0	5
chr10:52148998-52156545+	7547	5	13	0	0	7	5
chr5:5195277-5249228-	53951	10	6	5	8	0	11
chr9:63170009-63191263-	21254	3	4	6	0	8	11
chr6:134456213-134470611-	14398	10	2	8	10	0	3
chr5:75558255-75559877+	1622	8	10	3	0	4	5
chr16:18946438-18947611+	1173	8	0	0	0	10	10
chr4:48464797-48465853-	1056	5	3	0	3	7	12
chr5:137762621-137764399-	1778	0	0	0	0	11	9
chr13:30010444-30012094-	1650	9	11	0	0	0	7
chr3:96526462-96529922-	3460	3	6	0	0	9	9
chr2:108971641-108977689-	6048	0	0	11	9	0	12
chr17:84733365-84736222-	2857	0	8	9	11	0	0
chr18:67705268-67747513-	42245	11	9	0	6	0	0
chr14:87871882-87874647+	2765	0	0	0	0	11	9
chr14:79979991-79980596+	605	9	0	0	3	11	9
chr12:113010529-113012794+	2265	7	12	0	0	3	5
chr7:119414743-119415083+	340	9	11	0	0	0	0
chr8:111380621-111380853+	232	7	9	12	0	5	7
chr13:39045977-39047805-	1828	2	3	4	9	7	8
chr3:132983899-132993476+	9577	3	6	4	0	10	8
chr4:73926800-73961553+	34753	0	9	8	4	11	6
chr10:82717527-82746614-	29087	4	2	8	3	6	11
chr4:106073575-106076673+	3098	3	3	10	4	3	16
chr3:132983899-133002313+	18414	0	0	8	9	5	5
chr3:84331607-84351957-	20350	0	3	5	5	8	9
chr5:121875979-121881594+	5615	5	0	3	2	13	7
chr11:104285235-104286607-	1372	0	8	8	11	2	4
chr9:58803765-58805859-	2094	8	12	6	0	0	0
chr16:20607836-20609159-	1323	0	5	11	4	4	13
chr1:44010101-44013470+	3369	4	0	8	12	0	9
chr10:41241723-41243951+	2228	0	5	0	5	8	12
chr12:85633233-85639152+	5919	0	0	4	4	8	10
chr16:24845176-24890045+	44869	8	12	0	4	0	11
chr3:144110233-144128249-	18016	5	4	10	6	4	4
chr12:13476646-13490850+	14204	16	3	6	7	2	3
chr15:85217420-85223936+	6516	6	0	8	11	2	4
chr6:112629910-112631670-	1760	6	16	0	6	0	0
chr2:127063196-127064556+	1360	6	5	0	4	11	6
chr14:103488518-103491643-	3125	5	0	8	9	6	4
chr5:100909216-100914874-	5658	9	9	5	0	5	3
chr5:36861921-36867697-	5776	3	0	8	12	11	0
chr6:88231542-88248230-	16688	0	3	6	16	0	3
chr2:6507019-6536868-	29849	0	0	16	6	4	0
chr4:107690311-107691547-	1236	0	0	0	0	12	8
chr9:65534002-65535780+	1778	3	5	8	10	15	0
chr16:32950377-32959617+	9240	2	10	5	15	0	4
chr14:75175387-75186197-	10810	6	5	10	0	13	5
chr4:117255204-117322011+	66807	0	13	7	10	5	5
chr16:16230733-16247136+	16403	5	5	0	0	10	7
chr17:46355493-46363403+	7910	6	9	7	3	10	2
chr13:24530990-24552195+	21205	2	2	0	0	7	13
chr1:155329871-155331002-	1131	16	0	6	9	4	10
chr2:118741623-118747432+	5809	7	5	5	3	4	11
chr5:107047089-107095864-	48775	0	0	7	6	4	13
chr6:99582250-99601785-	19535	12	5	0	6	2	17
chr1:108177939-108183693+	5754	4	14	5	5	2	6
chr18:61300444-61301444-	1000	0	5	7	8	6	6
chr8:93550566-93554583+	4017	6	3	7	6	8	4
chr10:45308185-45338435+	30250	0	15	5	12	8	4
chr9:22448188-22463589+	15401	13	0	14	4	12	3
chr14:71295578-71325879+	30301	0	4	20	4	3	4
chr16:63772735-63773396-	661	9	6	6	4	2	7
chr15:35463050-35506281+	43231	4	8	0	2	12	5
chr6:39472654-39473758-	1104	7	13	0	6	9	0
chr10:120989255-120990124-	869	0	0	0	6	7	13
chr16:11122762-11128796-	6034	2	0	11	5	4	9
chr18:58308644-58313611-	4967	0	0	2	5	9	9
chr12:41358108-41367032+	8924	0	3	13	7	0	14
chr5:4888836-4894167-	5331	7	11	0	0	2	7
chr9:56867710-56884618+	16908	7	9	15	0	14	2
chr5:135097818-135103645-	5827	7	13	0	7	4	0
chr7:97104040-97113372-	9332	7	13	0	4	0	5
chr3:103573320-103582222-	8902	4	7	7	3	3	14
chr5:107643911-107695369-	51458	0	0	8	7	5	7
chr13:91664189-91781996+	117807	5	0	7	8	7	5
chr2:146212963-146238604-	25641	3	0	5	0	13	7
chr14:58352714-58353255-	541	10	8	5	2	0	2
chr19:46888122-46888356+	234	4	0	5	0	6	15
chr1:167841418-167843480-	2062	4	0	9	0	10	9
chr11:80063709-80064628+	919	0	2	0	0	15	6
chr1:33835888-33840809-	4921	0	0	2	5	8	10
chr16:32027797-32037394-	9597	0	10	4	6	6	11
chr8:93992215-94009177+	16962	0	0	9	0	9	10
chr7:117590527-117595475-	4948	4	0	0	4	10	9
chr3:101987873-102000899-	13026	2	0	6	13	3	4
chr18:69793230-69802669+	9439	8	0	10	9	5	0
chr8:88372572-88425856+	53284	0	0	6	15	0	15
chr11:70730816-70739414+	8598	2	0	12	6	3	6
chr15:35002184-35045400-	43216	0	0	4	5	7	10
chr5:17302813-17317045-	14232	0	0	0	0	15	6
chr19:4792397-4804015-	11618	12	7	3	2	5	0
chr11:80061939-80068364+	6425	0	0	0	0	10	9
chr3:102832711-102833135+	424	7	8	0	0	3	11
chr9:36717213-36718848-	1635	3	13	0	3	5	10
chr6:31071431-31131149-	59718	0	0	3	13	5	10
chr3:94864405-94867706-	3301	0	2	5	8	7	7
chr13:54180817-54192149+	11332	8	0	11	7	3	4
chr19:34915246-34915599-	353	8	11	9	0	8	0
chr13:107700279-107700896-	617	2	11	4	9	5	6
chr13:64344941-64348626-	3685	0	0	8	11	13	0
chr13:95298119-95302021+	3902	6	6	4	7	3	8
chr6:112615271-112631670-	16399	8	11	8	0	0	0
chr6:54813893-54838741+	24848	9	0	8	8	4	6
chr16:31968885-31983959-	15074	7	4	6	0	5	12
chr4:58845575-58854477-	8902	11	8	2	0	0	4
chr16:23110652-23111336+	684	5	15	6	2	0	0
chr9:101050911-101096755-	45844	0	0	4	6	7	9
chr5:140901215-140903521+	2306	7	10	4	4	4	0
chr13:43507779-43520583-	12804	10	5	6	4	4	3
chr15:100300115-100307317+	7202	3	3	0	10	7	11
chr1:95646423-95647562-	1139	9	4	0	2	7	7
chr9:64914157-64923695+	9538	0	4	5	4	5	13
chr11:51542953-51548163-	5210	8	0	2	0	17	5
chrX:126608357-126643917+	35560	0	3	8	8	7	3
chr4:141966371-141967259-	888	7	0	2	0	14	6
chr15:27827588-27835086-	7498	14	6	7	0	0	0
chr6:146319774-146324704-	4930	0	0	6	8	6	6
chr5:107566548-107578977-	12429	0	0	7	12	7	0
chr14:31295378-31297772+	2394	2	0	3	10	6	9
chr2:167846524-167848087-	1563	0	3	12	7	6	0
chr6:71363243-71364913-	1670	6	4	5	8	5	4
chr11:120270925-120277694-	6769	0	0	4	7	8	7
chr8:79882445-79912634-	30189	0	0	0	0	12	7
chr12:81969413-81971197+	1784	8	2	5	5	6	7
chr14:14782645-14783777-	1132	10	5	3	11	8	0
chr1:64125277-64125908-	631	8	8	9	2	0	3
chr3:96558257-96579764+	21507	4	8	2	4	7	6
chr15:81852874-81853491+	617	4	2	3	3	13	5
chr9:56934387-56937361+	2974	0	9	7	6	8	5
chr2:156925121-156933301-	8180	0	0	11	2	6	10
chr9:32540533-32545944+	5411	9	9	0	0	0	0
chr18:67678944-67690138-	11194	11	6	0	0	5	3
chr17:71804944-71815009-	10065	8	6	11	3	9	0
chr18:89158826-89180356+	21530	9	9	6	0	0	2
chr7:106214309-106247983-	33674	4	0	7	3	5	12
chr8:11785712-11800868+	15156	3	4	3	4	3	19
chr2:58352894-58368711-	15817	9	9	0	0	0	0
chr17:75465250-75465542+	292	5	16	0	0	0	3
chr9:56904520-56905668+	1148	4	13	0	14	4	7
chr2:24739665-24740222-	557	7	0	5	0	10	8
chr12:86169397-86172873-	3476	10	8	0	0	0	0
chr6:65002613-65008126+	5513	4	0	4	0	8	10
chr18:65811213-65816286+	5073	5	12	2	0	4	5
chr15:73156178-73173789-	17611	0	11	5	8	10	4
chr15:35347265-35353052+	5787	10	8	11	0	0	13
chr16:17373442-17389550-	16108	3	0	8	10	0	15
chr16:17680641-17697787-	17146	6	4	7	8	0	8
chr7:137362511-137386158-	23647	0	0	8	10	7	0
chr5:107643911-107695925-	52014	0	0	10	8	0	0
chr2:121896600-121898045-	1445	0	0	10	8	0	10
chr3:102842614-102845165+	2551	8	10	0	3	4	0
chr15:25667204-25672204+	5000	10	5	0	0	6	5
chr14:55377275-55378582-	1307	2	2	4	19	2	0
chr7:26479241-26482291+	3050	9	6	0	3	5	5
chr5:22955969-22973006+	17037	4	13	0	13	3	9
chr1:58473856-58474227-	371	13	6	11	0	5	0
chr17:15879120-15880194+	1074	7	2	8	8	0	27
chr2:91320469-91322137+	1668	0	0	2	9	10	6
chr9:115185821-115189637-	3816	5	6	3	16	0	2
chr9:100605571-100612959+	7388	13	6	0	0	0	9
chr4:107938422-107944988-	6566	0	3	5	3	7	9
chr2:104495845-104500871+	5026	4	6	6	8	3	2
chr6:47447219-47452589+	5370	3	2	3	4	10	6
chr9:108430919-108447308+	16389	7	2	12	0	8	8
chr8:49480789-49502599-	21810	9	0	4	0	13	6
chr11:107454019-107465677+	11658	7	2	4	9	4	7
chr4:136124487-136138014-	13527	6	5	6	8	3	0
chr16:20102064-20107716+	5652	0	0	0	0	13	6
chr9:107881186-107881807+	621	5	0	0	0	7	11
chr14:58562424-58573867-	11443	4	0	9	5	8	4
chr7:137384713-137386158-	1445	0	6	7	11	0	2
chr7:105031981-105042523+	10542	11	7	0	0	0	0
chr11:53097030-53105816-	8786	5	5	4	13	10	0
chr1:16430403-16476231-	45828	11	7	9	0	0	17
chr15:64127230-64144037-	16807	3	0	0	0	11	7
chr1:179033092-179179012-	145920	14	3	0	10	7	5
chr7:142182204-142191001+	8797	7	11	0	2	0	0
chr17:24708465-24709054+	589	2	17	0	4	7	6
chr15:98570851-98573260-	2409	4	0	5	4	8	7
chr9:6288489-6293937+	5448	10	2	0	0	8	7
chr15:57935985-57938466-	2481	7	8	3	2	2	7
chr2:34287522-34299926+	12404	5	0	4	4	6	10
chr18:76422093-76452638+	30545	4	5	0	3	8	7
chr18:9962370-9970326+	7956	0	0	7	3	5	11
chr9:86316447-86334361-	17914	8	7	0	0	5	4
chr1:16430403-16453275-	22872	4	7	8	6	0	3
chr1:43566465-43590638+	24173	0	7	5	11	3	7
chr8:80087874-80089045+	1171	3	9	3	11	5	3
chr2:152710746-152715058+	4312	2	18	7	3	3	6
chr7:15148640-15194688-	46048	4	0	5	6	5	9
chr2:6507019-6529007-	21988	0	0	7	3	9	6
chr5:151334629-151334977+	348	0	0	0	0	15	5
chr11:23181305-23182726+	1421	4	16	2	5	0	0
chr3:94659964-94664893+	4929	5	7	5	3	2	12
chr1:58605482-58614901-	9419	0	5	7	5	13	3
chr8:47188868-47209500-	20632	4	8	7	6	0	0
chr9:7952952-7973911-	20959	2	7	6	7	9	2
chr12:70912260-70919485-	7225	6	4	0	5	5	10
chr14:27755833-27758787-	2954	3	6	0	0	4	14
chr4:130324730-130330519+	5789	0	0	6	9	5	4
chr7:139951071-139971068-	19997	3	0	4	5	9	6
chr1:89230844-89261854+	31010	3	0	3	6	8	7
chr16:20150514-20162210+	11696	0	4	3	3	4	16
chr5:23046192-23054381-	8189	5	2	7	9	0	7
chr3:57583304-57611049+	27745	0	0	5	5	6	8
chr7:125336963-125339445-	2482	0	0	9	5	7	4
chr19:37119011-37128864-	9853	6	2	4	4	5	9
chr17:30661657-30667310-	5653	6	10	3	4	0	3
chr15:99463145-99468205-	5060	9	8	0	0	0	0
chr11:60561367-60563091-	1724	0	3	0	0	12	6
chr12:51520839-51529221-	8382	0	8	0	0	12	6
chr16:49884277-49898245+	13968	0	0	3	24	2	0
chrX:103095219-103106993-	11774	0	5	7	8	2	8
chr2:116978727-116990731+	12004	8	9	0	3	7	0
chr11:93886230-93909872+	23642	0	11	6	0	12	6
chr2:68196870-68248198-	51328	0	9	9	8	4	0
chr12:56158228-56164096-	5868	0	4	0	18	8	9
chr13:42150768-42150911+	143	6	5	5	0	6	7
chr2:37817160-37876986-	59826	0	0	8	6	6	4
chr12:38125276-38141576+	16300	0	0	10	3	7	6
chr5:84662607-84666579-	3972	0	0	2	0	8	9
chr4:137160437-137164097+	3660	8	6	3	8	0	6
chr14:31998127-31998611-	484	5	0	3	0	12	6
chr9:44160679-44161437-	758	0	5	0	0	6	12
chr3:89936241-89940923+	4682	12	6	2	0	0	0
chr3:131262828-131270427+	7599	4	0	8	9	0	0
chr14:30858400-30860557-	2157	0	0	13	4	4	5
chr4:33407493-33412122+	4629	2	3	3	0	6	11
chr2:125153828-125154855-	1027	4	0	0	0	9	8
chr9:61916191-61918420-	2229	0	0	0	0	6	12
chr6:50093717-50133870+	40153	3	0	8	9	0	0
chr16:31007799-31008618-	819	6	12	0	0	0	0
chr8:109505025-109505239+	214	5	7	3	0	9	4
chr17:69557198-69559723+	2525	10	2	2	8	7	5
chr11:80033759-80040834+	7075	2	7	3	12	3	7
chr13:107700279-107715236-	14957	3	5	8	7	9	0
chr19:11997876-11999716+	1840	8	4	0	7	3	13
chr19:42836585-42837050-	465	0	5	10	0	10	7
chr11:6484522-6485220+	698	5	7	7	5	5	0
chr8:98272158-98272974-	816	0	0	5	6	5	8
chr6:88456734-88457363-	629	4	10	6	5	0	8
chr11:62962485-62964761+	2276	4	9	5	6	2	2
chr2:148512249-148516719+	4470	8	5	5	6	0	8
chr5:121857201-121859213+	2012	6	10	5	2	0	0
chr7:75309878-75318261+	8383	10	7	7	0	5	0
chr2:105770875-105777275+	6400	5	8	5	0	6	5
chr16:94881103-94899199+	18096	4	0	7	10	0	0
chr13:59626506-59645812-	19306	5	14	7	0	0	3
chr7:57041436-57084400+	42964	3	6	13	4	0	0
chr3:27519526-27584994-	65468	0	0	10	7	0	0
chr1:24092249-24093450-	1201	5	8	5	6	9	0
chr11:75142174-75155696-	13522	5	0	10	7	0	15
chr11:77206551-77221749+	15198	0	0	7	0	5	14
chr1:52245522-52272538-	27016	7	10	0	0	0	0
chr10:126428586-126430964+	2378	0	9	0	0	7	10
chr6:39589588-39601763-	12175	0	5	0	0	5	14
chr14:31998127-32004734-	6607	0	0	0	0	7	10
chr4:44161896-44165425-	3529	3	8	5	9	2	0
chr6:99379203-99406574-	27371	2	6	2	4	7	7
chr2:28729650-28748061+	18411	6	3	17	3	0	8
chr11:35384069-35392609+	8540	0	0	9	6	5	3
chr15:101978275-101978655+	380	0	11	4	0	17	4
chr2:167046708-167053085-	6377	4	17	2	0	7	0
chr12:4968023-4985394+	17371	6	0	5	4	6	8
chr14:119394167-119402208-	8041	2	3	4	5	6	7
chr17:75176983-75198751+	21768	3	4	7	8	0	0
chr2:119745361-119747578+	2217	0	0	7	0	17	4
chr12:3643916-3648389+	4473	0	12	4	6	4	11
chr6:38412962-38420222+	7260	0	2	8	8	2	2
chr11:88805110-88808548-	3438	0	0	3	4	7	8
chr12:60098122-60106303-	8181	6	3	3	7	7	4
chr18:81041265-81074112-	32847	0	7	5	8	3	9
chr11:19977190-19980801-	3611	0	9	4	8	7	5
chr4:149805631-149851577+	45946	2	2	7	7	7	2
chr4:58097386-58097858-	472	0	0	2	6	9	6
chr11:59251479-59252015-	536	4	3	2	0	6	9
chr8:97889213-97890322+	1109	3	7	9	5	0	0
chr14:123370961-123372507-	1546	11	6	0	0	0	0
chr13:64344941-64349774-	4833	2	9	4	12	0	17
chr13:98813754-98823929-	10175	11	6	0	0	0	0
chr1:94038096-94045071-	6975	6	11	3	0	8	0
chr8:3507148-3511810+	4662	3	6	8	6	0	0
chr5:46166630-46186597-	19967	3	8	2	15	2	6
chr12:41352923-41376076+	23153	5	0	5	12	3	2
chr8:75709316-75738211-	28895	6	11	2	0	0	0
chr12:101834024-101857851-	23827	3	6	0	7	12	4
chr2:12321649-12331707-	10058	4	3	0	0	9	6
chr4:109534413-109563595+	29182	5	0	13	4	2	7
chr9:7023310-7050483-	27173	0	4	11	6	11	0
chr17:84785850-84797667-	11817	4	2	16	3	2	5
chr10:8049865-8110729-	60864	0	0	5	0	6	11
chr1:52253008-52269210-	16202	11	3	0	0	11	3
chr19:47357510-47388656-	31146	11	0	6	3	6	8
chr18:44669750-44679313-	9563	5	6	4	9	0	15
chr3:36863796-36874684+	10888	6	0	6	8	2	9
chr2:142474163-142516437-	42274	0	7	5	0	11	6
chr7:88426063-88427899+	1836	0	5	3	5	3	17
chr15:43339190-43345395+	6205	5	2	0	4	8	7
chr2:155007893-155028015+	20122	4	5	4	0	5	9
chr3:57600119-57611049+	10930	0	0	5	10	3	5
chr11:49498588-49498854-	266	3	3	0	3	8	7
chrX:160381031-160388157-	7126	7	5	0	0	5	6
chr2:126853907-126863595+	9688	0	0	7	5	6	5
chr7:87540220-87542136-	1916	2	0	3	3	7	8
chr2:119747101-119747578+	477	3	4	4	3	5	8
chr14:79739340-79740902-	1562	4	0	8	8	0	9
chr11:20603713-20612318-	8605	4	4	5	0	12	4
chr2:91408293-91410429+	2136	2	5	2	2	5	10
chr11:93766476-93773772+	7296	6	5	9	2	8	2
chr9:59242684-59253662-	10978	5	6	4	4	6	3
chr10:6289679-6318146-	28467	4	16	0	0	0	5
chr10:31220184-31254702-	34518	4	0	8	8	4	0
chr11:65532985-65569873-	36888	8	8	4	0	0	2
chr13:29609281-29644264-	34983	0	6	8	5	3	8
chr7:17096541-17134556-	38015	8	4	8	4	9	0
chr13:15569832-15705717+	135885	2	8	6	8	0	5
chr13:43514944-43520583-	5639	4	2	5	0	8	7
chr1:180973867-181024533-	50666	0	0	4	16	0	4
chr12:56511113-56515485+	4372	4	11	0	0	4	5
chr2:155993273-155993486-	213	8	3	0	0	5	8
chr14:27427575-27431547+	3972	0	0	0	0	8	8
chr1:60251347-60252020+	673	0	4	4	0	7	9
chr8:129684326-129685211+	885	0	0	7	9	0	3
chr4:13762779-13765148+	2369	9	7	0	0	3	0
chr12:86462936-86464821+	1885	7	9	2	0	4	0
chr5:137540216-137543790-	3574	9	7	0	0	0	0
chr4:8110399-8116539-	6140	7	9	0	0	0	0
chr15:83160948-83165039-	4091	0	4	0	0	9	7
chr11:51535316-51543077-	7761	4	6	3	5	8	3
chr10:87676391-87682105+	5714	0	0	7	0	9	7
chr11:53093969-53105816-	11847	3	5	6	8	0	0
chr4:47396620-47409457+	12837	7	3	14	3	0	0
chr1:172717476-172729876-	12400	3	3	9	6	0	7
chr12:8275169-8282696+	7527	7	6	0	9	3	7
chr5:84760252-84760916-	664	0	0	3	0	7	9
chr10:61909771-61910521-	750	3	0	4	0	9	7
chr5:134972098-134976019-	3921	0	5	3	0	7	9
chr5:103930385-103930931+	546	6	2	10	5	0	7
chr6:37877525-37881500+	3975	4	6	2	4	5	6
chr4:58882286-58898370-	16084	2	2	2	9	5	8
chr17:24228387-24237875-	9488	2	7	6	8	0	0
chr8:75622728-75640384-	17656	0	5	4	2	6	9
chr1:129785732-129806527+	20795	3	10	0	5	8	4
chr17:66162797-66165390+	2593	7	4	4	0	11	3
chr7:123531357-123537872-	6515	5	3	8	5	3	2
chr2:32658273-32663582-	5309	7	4	10	0	3	11
chr6:144064963-144103743-	38780	2	6	7	7	0	6
chr7:141974031-141996333+	22302	4	4	9	5	10	0
chr6:84696894-84697778-	884	4	0	6	3	6	7
chr5:77696956-77697848+	892	3	8	6	6	5	0
chr2:84442484-84443909-	1425	6	4	6	0	6	6
chr4:134779378-134782064-	2686	6	0	0	0	12	5
chr14:21426303-21427127-	824	0	0	4	0	6	10
chr6:83915522-83919233+	3711	4	0	0	0	6	10
chr17:30650500-30667310-	16810	15	0	15	4	3	0
chr11:65032030-65046686-	14656	0	3	0	0	10	6
chr11:23301452-23305953+	4501	0	8	4	15	0	0
chr9:100677174-100697274+	20100	10	0	7	4	4	8
chr11:119673258-119684335+	11077	3	3	17	3	0	0
chrX:19954006-19958945+	4939	9	3	11	3	5	0
chr10:126827366-126837249+	9883	6	10	0	11	0	4
chr1:52536081-52547599-	11518	9	0	0	10	6	10
chr6:35014897-35030226-	15329	6	5	10	3	4	0
chr17:64973867-65030965+	57098	0	0	4	15	9	0
chr11:77826672-77831731+	5059	0	3	5	5	7	5
chr18:21306232-21307405-	1173	0	2	2	2	7	8
chr7:133292747-133296793-	4046	9	4	4	0	4	6
chr14:14845586-14846169+	583	0	3	0	3	4	15
chr1:192695470-192695830-	360	0	0	0	0	6	10
chr1:64612790-64622903+	10113	10	6	0	6	0	0
chrX:11100311-11102554-	2243	6	10	0	0	0	9
chr13:64206040-64214309-	8269	0	0	0	3	5	12
chr15:40782424-40786350+	3926	6	10	0	0	0	0
chr5:135599519-135599887+	368	0	0	0	0	10	6
chr7:4381995-4383236-	1241	0	0	0	0	6	10
chr3:51098014-51129957-	31943	2	0	8	3	5	7
chr1:38128187-38142497-	14310	0	5	4	11	3	5
chr12:25563055-25609159+	46104	3	3	5	0	5	10
chrX:126581860-126623302+	41442	0	2	4	11	5	3
chr14:66806279-66809071-	2792	3	3	0	0	5	10
chr19:5113780-5114171-	391	4	2	0	5	5	10
chr18:68012557-68015029+	2472	4	8	5	2	8	2
chr1:75014073-75015486-	1413	2	6	2	5	4	9
chrX:17838648-17841836+	3188	0	9	5	6	4	7
chr5:147563270-147574990-	11720	6	3	0	0	8	5
chr15:34043778-34053521+	9743	4	9	0	6	2	11
chr6:31116475-31147851-	31376	0	2	3	2	4	13
chr3:57568178-57583430+	15252	4	4	0	4	6	7
chr12:53658475-53663414+	4939	0	3	5	5	4	8
chr15:37970507-37977379-	6872	7	7	0	0	2	4
chr6:28473726-28495598+	21872	3	7	14	0	6	6
chr16:13790713-13800109+	9396	4	6	3	11	12	0
chr14:65506411-65515963-	9552	3	4	0	5	3	15
chr2:14902932-14906066+	3134	4	3	4	6	7	3
chr6:120812872-120820853+	7981	0	5	9	3	6	5
chr4:53119877-53122157-	2280	0	0	9	5	6	2
chr13:63499390-63504346-	4956	5	3	6	7	0	0
chr10:121260092-121268968-	8876	4	3	0	0	5	9
chr1:89260678-89261854+	1176	0	4	7	8	0	4
chr16:46436466-46438181-	1715	8	7	0	0	3	0
chr11:51931488-51932806+	1318	5	0	0	6	7	8
chr5:34471751-34475839-	4088	0	0	7	8	0	6
chr3:107918680-107926755-	8075	8	7	4	0	0	0
chr11:93929206-93933000+	3794	5	0	7	0	7	8
chr16:49894289-49898245+	3956	0	6	6	6	4	5
chr19:36936575-36946248+	9673	0	0	0	0	8	7
chr10:39952913-39959593-	6680	5	0	0	0	7	8
chr13:14106909-14112154-	5245	6	0	3	0	8	7
chr3:80934939-80945522+	10583	8	7	0	0	5	0
chr8:12624817-12632373-	7556	0	0	8	0	7	8
chr7:53869987-53890926-	20939	8	7	0	3	0	0
chr1:53942172-53971476-	29304	4	0	0	0	8	7
chr2:125659459-125661975-	2516	0	0	0	3	8	7
chr9:108120343-108120741-	398	0	10	4	0	7	8
chr6:140582209-140586288+	4079	14	4	6	0	0	8
chr19:37162027-37213711-	51684	0	0	10	0	8	7
chr10:31237189-31254702-	17513	8	7	0	7	0	0
chr4:107017116-107017796+	680	0	0	8	7	5	0
chr9:56867710-56870890+	3180	4	0	0	0	8	7
chr15:12089353-12090445+	1092	0	8	0	0	4	14
chr3:85897611-85908269+	10658	2	0	0	0	7	8
chr15:102303715-102309178+	5463	0	0	8	7	0	0
chr4:97667082-97687645+	20563	0	0	8	7	0	0
chr4:107923099-107924821-	1722	0	0	0	0	14	4
chr11:102661925-102664230-	2305	7	8	0	0	0	0
chr14:21801795-21806340+	4545	10	3	4	4	3	3
chr5:147574776-147580593-	5817	5	11	0	8	0	11
chr9:36731168-36744077-	12909	0	7	11	5	7	0
chr12:81449306-81477718-	28412	5	0	3	9	4	7
chr13:93236931-93247908-	10977	5	11	0	10	5	0
chr5:34753229-34763600+	10371	0	3	11	5	0	0
chr9:108538340-108539133+	793	3	0	5	11	4	0
chr8:47878846-47904262+	25416	11	5	2	0	7	0
chr6:143129106-143143835+	14729	0	6	0	0	5	11
chr7:133271740-133296793-	25053	3	0	0	4	11	5
chr10:115954372-115986161-	31789	0	0	6	0	11	5
chr5:17316998-17326418-	9420	0	0	0	0	5	11
chr10:105260215-105263647-	3432	0	0	0	0	5	11
chr9:102949014-102952636+	3622	5	11	0	0	0	0
[truncated: 1,713 more rows]
