# Supplementary material for: Identification of Circular RNA Expression Profiles in White Adipocytes and Their Roles in Adipogenesis
Source: Front Physiol. 2021 Aug 19;12:728208. doi: 10.3389/fphys.2021.728208 (PMC8417237; doi:10.3389/fphys.2021.728208)
Supplement: Supplementary Table 2 — List of primers used to detect circRNAs. [file Table_2.XLSX]

## Sheet: Sheet1
Supplementary Table 2 List of primers used to detect circRNAs.
circRNA	Sequences	Product length (bp)
circ_0001052	5'-ACCAAGACTTGTGAGGCCAT-3'	228
	5'-GTGATCCGGCCTGTTCTTCA-3'
circ_0001624	5'-GGTCATCCTGGCATTGGTTT-3'	164
	5'-CCAGCCAGATTTCTCAATGCT-3'
circ_0001704	5'-AACCAGGTGTAGGAGAAGGC-3'	197
	5'-AAAGTACTGATGGGGAGCGG-3'
circ_0001699	5'-TTGGTCTGCGGTTTGGAAAG-3'	174
	5'-GAGCCACCATGAACTGAAGC-3'
circ_0000903	5'-ATGAAGGGGAGCAGAAAGGG-3'	238
	5'-CTGCCCACCTGAGATCAAGA-3'
circ_0001447	5'-ATCTCTGTGCTTGTGGTGGA-3'	230
	5'-AAAAGGGACCAGTACTGCGA-3'
circ_0007399	5'-GTCCTTGGCTGAAACTTGCA-3'	243
	5'-CTTCAGGTTTGCAGTGGAGC-3'
circ_0001396	5'-GTGTATGGCGTCGTGATGTC-3'	152
	5'-CCGTGCCCTCCAAAATTGTA-3'
circ_0001473	5'-GACAAGGTCTGCTTCACGTG-3'	219
	5'-TCGTGTGAAGCTTTGAGGTC-3'
circ_0000529	5'-CTGTCCCTGCCACAATCAAC-3'	174
	5'-GGATCTTGGGCAGCAGTTTC-3'
circ_0001698	5'-ATCTGCTGCCTGGTGAATCT-3'	184
	5'-TCAGTTTTCTCTCGCCCCAT-3'
circ_0006376	5'-CCGAGGGACCCATGATCTTT-3'	158
	5'-GGAGCCCAGTGTATCCAATC-3'
