# Supplementary material for: Identification of Circular RNA Expression Profiles in White Adipocytes and Their Roles in Adipogenesis
Source: Front Physiol. 2021 Aug 19;12:728208. doi: 10.3389/fphys.2021.728208 (PMC8417237; doi:10.3389/fphys.2021.728208)
Supplement: Supplementary Table 3 — List of differentially expressed circRNAs across different stages of adipogenesis. [file Table_3.XLSX]

## Sheet: clusterfulll
Supplementary Table 3 List of differentially expressed circRNAs across different stages of adipogenesis
circRNA name	position	Parental gene	cluster	baseMean	log2FoldChange	lfcSE	stat	pvalue	padj
circ_acss3_1	chr10:106460709-106490572-	Acss3	1	26.5262	7.77696	1.65352	28.9518	5.17e-07	8.17e-05
circ_acss3_2	chr10:106482268-106490572-	Acss3	1	45.8866	8.47182	1.56837	49.9194	1.45e-11	1.83e-08
mmu_circ_0002861	chr11:16781466-16783616+	Egfr	1	97.9763	3.20279	0.539055	40.2609	1.81e-09	5.4e-07
mmu_circ_0000248	chr11:26297745-26334500+	Fancl	1	65.7306	1.21618	0.567771	15.5368	0.000422894	0.017832
mmu_circ_0004451	chr13:110724075-110729569+	Pde4d	2	44.8872	-0.713858	0.763783	42.3979	6.21e-10	3.25e-07
mmu_circ_0005172	chr14:31159983-31164135-	Cacna1d	1	14.2883	5.51674	1.80514	17.8857	0.000130668	0.00718677
mmu_circ_0000693	chr16:58424673-58433576+	Dcbld2	4	138.937	-1.55312	0.476435	21.7063	1.93e-05	0.00152939
mmu_circ_0006376	chr16:70433789-70441564+	Gbe1	1	66.5578	2.23084	0.567576	16.715	0.000234636	0.0109931
circ_Fkbp5	chr17:28644180-28644414-	Fkbp5	1	33.0778	5.36424	1.10399	28.6958	5.87e-07	8.25e-05
no	chr17:34872348-34952518-	NA	3	17.5602	7.89115	1.76061	41.9681	7.7e-10	3.25e-07
no	chr17:34877211-34956589-	NA	1	13.7822	7.44205	1.89117	19.6957	5.29e-05	0.00351935
mmu_circ_0000723	chr17:6137210-6139156+	Tulp4	4	102.442	-1.21709	0.590034	18.5501	9.37e-05	0.00538977
mmu_circ_0007399	chr18:56967317-56971729-	Marchf3	1	71.1634	0.87768	0.571285	17.1864	0.000185363	0.00901862
mmu_circ_0000884	chr18:65798403-65816286+	Zfp532	4	14.4427	-1.74696	1.06082	14.225	0.000814837	0.0286325
mmu_circ_0000937	chr19:17716982-17753047-	Pcsk5	1	27.9641	1.80218	0.950246	14.3821	0.00075328	0.0282626
mmu_circ_0000938	chr19:17749910-17753047-	Pcsk5	1	12.0797	6.13163	1.83257	13.7152	0.00105146	0.034105
mmu_circ_0001017	chr2:48725808-48728993+	Acvr2a	1	189.283	1.14915	0.421042	15.3254	0.000470034	0.0191804
circ_Pdlim5	chr3:141966906-141977412-	Pdlim5	4	23.4252	-8.0004	1.69244	28.2686	7.27e-07	8.36e-05
mmu_circ_0010609	chr3:27455041-27542011-	Fndc3b	1	43.3829	2.62668	0.742493	19.0711	7.22e-05	0.00456896
mmu_circ_0010676	chr3:50221909-50242837-	Slc7a11	4	15.231	-7.94495	1.77254	22.8451	1.09e-05	0.000923085
circ_Selenbp1	chr3:94743567-94744148+	Selenbp1	1	33.1002	5.1108	1.04577	29.3461	4.24e-07	7.67e-05
circ_Nfia	chr4:97623064-97687645+	Nfia	1	23.5705	6.06827	1.70777	27.8293	9.06e-07	9.55e-05
circ_Ror1	chr4:99975484-100007121+	Ror1	1	20.1892	4.22264	1.3494	16.337	0.000283448	0.0123642
mmu_circ_0001396	chr5:119043341-119043579+	Med13l	1	380.579	0.991292	0.346373	14.2679	0.000797553	0.0286325
circ_Mlxipl	chr5:135597375-135599887+	Mlxipl	1	17.0673	7.60621	1.73008	24.5421	4.69e-06	0.000423366
mmu_circ_0001335	chr5:34185760-34188916+	Nsd2	4	118.126	-1.76995	0.463724	14.7344	0.000631631	0.0249692
mmu_circ_0001504	chr6:112622117-112631670-	Rad18	4	11.1831	-7.59262	2.03059	13.8263	0.000994605	0.0331099
mmu_circ_0001511	chr6:119002618-119007533-	Cacna1c	4	149.063	-2.00388	0.413753	28.3729	6.9e-07	8.36e-05
mmu_circ_0001447	chr6:22082228-22095687+	Cped1	1	147.776	2.81858	0.476517	39.931	2.13e-09	5.4e-07
mmu_circ_0014097	chr7:26111398-26116155+	Megf8	4	9.14477	-7.06198	1.92364	13.2767	0.0013092	0.0414035
circ_Arhgap10_1	chr8:79875512-79908695-	Arhgap10	3	10.7728	1.25443	1.2691	13.9301	0.000944305	0.032285
circ_Arhgap10_2	chr8:79906623-79935027-	Arhgap10	1	105.978	1.54049	0.486184	13.1431	0.00139959	0.0431826
circ_Slc10a7	chr8:81039484-81230847+	Slc10a7	1	48.2197	2.32305	0.71414	20.7585	3.11e-05	0.00231204
mmu_circ_0001853	chr9:116038933-116040831-	Tgfbr2	1	36.82	2.92156	0.808956	17.1892	0.000185099	0.00901862
circ_Bmper	chr9:23058815-23105466+	Bmper	1	20.2401	6.08632	1.70833	25.1502	3.46e-06	0.000336399
mmu_circ_0015472	chr9:23203793-23211275+	Bmper	1	14.3228	5.30651	1.80528	18.7907	8.31e-05	0.00500637
circ_Zbtb16	chr9:48525387-48641204-	Zbtb16	1	24.7263	5.0507	1.29074	19.7663	5.1e-05	0.00351935
mmu_circ_0001822	chr9:83882382-83906226+	Bckdhb	1	105.625	1.57247	0.483704	14.3654	0.000759626	0.0282626
mmu_circ_0001743	chr9:8634046-8658377+	Trpc6	4	16.8712	-2.3229	1.02995	16.3442	0.000282424	0.0123642
circ_Zbtb38	chr9:96618628-96632732-	Zbtb38	4	13.5407	-0.751501	1.09657	17.3044	0.000174746	0.00901862
mmu_circ_0016408	chrX:91343621-91359602-	Zfx	2	12.3857	-0.575465	2.36153	30.066	2.96e-07	6.24e-05
