# Supplementary material for: Identification of Circular RNA Expression Profiles in White Adipocytes and Their Roles in Adipogenesis
Source: Front Physiol. 2021 Aug 19;12:728208. doi: 10.3389/fphys.2021.728208 (PMC8417237; doi:10.3389/fphys.2021.728208)
Supplement: Supplementary Table 4 — GO terms and KEGG pathways enriched for the host genes of differentially expressed circRNAs. [file Table_4.XLSX]

## Sheet: GO_BP
Supplementary Table 4 GO terms enriched for the host genes of differentially expressed circRNAs.
ID	Description	GeneRatio	BgRatio	pvalue	p.adjust	qvalue	geneID	Count
GO:0048736	appendage development	5/33	200/21602	1.24379e-05	0.00726996	0.00478533	ENSMUSG00000051331/ENSMUSG00000024713/ENSMUSG00000066687/ENSMUSG00000027737/ENSMUSG00000045039	5
GO:0060173	limb development	5/33	200/21602	1.24379e-05	0.00726996	0.00478533	ENSMUSG00000051331/ENSMUSG00000024713/ENSMUSG00000066687/ENSMUSG00000027737/ENSMUSG00000045039	5

## Sheet: cell component
GO terms enriched for the host genes of differentially expressed circRNAs.
ID	Description	GeneRatio	BgRatio	pvalue	p.adjust	qvalue	geneID	Count
GO:0005891	voltage-gated calcium channel complex	3/34	44/21624	4.50059e-05	0.00522069	0.00350572	ENSMUSG00000051331/ENSMUSG00000021699/ENSMUSG00000015968	3
GO:0034704	calcium channel complex	3/34	65/21624	0.000145124	0.00834405	0.00560308	ENSMUSG00000051331/ENSMUSG00000021699/ENSMUSG00000015968	3
GO:1990454	L-type voltage-gated calcium channel complex	2/34	14/21624	0.000215794	0.00834405	0.00560308	ENSMUSG00000051331/ENSMUSG00000015968	2

## Sheet: molecular function
GO terms enriched for the host genes of differentially expressed circRNAs.
ID	Description	GeneRatio	BgRatio	pvalue	p.adjust	qvalue	geneID	Count
GO:0042805	actinin binding	4/31	40/21006	3.42e-07	4.41e-05	2.59e-05	ENSMUSG00000051331/ENSMUSG00000028273/ENSMUSG00000031997/ENSMUSG00000015968	4
GO:0019199	transmembrane receptor protein kinase activity	4/31	76/21006	4.62e-06	0.000298123	0.000175152	ENSMUSG00000052155/ENSMUSG00000020122/ENSMUSG00000032440/ENSMUSG00000035305	4
GO:0051393	alpha-actinin binding	3/31	29/21006	1.04e-05	0.000445511	0.000261744	ENSMUSG00000051331/ENSMUSG00000028273/ENSMUSG00000015968	3
GO:0008331	high voltage-gated calcium channel activity	2/31	10/21006	9.42e-05	0.00303641	0.00178394	ENSMUSG00000051331/ENSMUSG00000015968	2
GO:0048185	activin binding	2/31	14/21006	0.000189697	0.00489419	0.00287541	ENSMUSG00000052155/ENSMUSG00000032440	2
GO:0004675	transmembrane receptor protein serine/threonine kinase activity	2/31	18/21006	0.00031777	0.00683206	0.00401394	ENSMUSG00000052155/ENSMUSG00000032440	2

## Sheet: KEGG
KEGG pathways enriched for the host genes of differentially expressed circRNAs.
#Term	Database	ID	Input number	Background number	P Value	Corrected P Value	Input	Hyperlink
GnRH signaling pathway	KEGG PATHWAY	mmu04912	3	90	0.000277745	0.0269704	ENSMUSG00000020122|ENSMUSG00000051331|ENSMUSG00000015968	http://www.genome.jp/kegg
MAPK signaling pathway	KEGG PATHWAY	mmu04010	4	294	0.000703298	0.0269704	ENSMUSG00000020122|ENSMUSG00000051331|ENSMUSG00000032440|ENSMUSG00000015968	http://www.genome.jp/kegg
Propanoate metabolism	KEGG PATHWAY	mmu00640	2	33	0.00104737	0.0269704	ENSMUSG00000035948|ENSMUSG00000032263	http://www.genome.jp/kegg
Oxytocin signaling pathway	KEGG PATHWAY	mmu04921	3	153	0.00125268	0.0269704	ENSMUSG00000020122|ENSMUSG00000051331|ENSMUSG00000015968	http://www.genome.jp/kegg
Cushing syndrome	KEGG PATHWAY	mmu04934	3	159	0.00139605	0.0269704	ENSMUSG00000020122|ENSMUSG00000051331|ENSMUSG00000015968	http://www.genome.jp/kegg
Transcriptional misregulation in cancer	KEGG PATHWAY	mmu05202	3	179	0.0019471	0.0269704	ENSMUSG00000057406|ENSMUSG00000032440|ENSMUSG00000066687	http://www.genome.jp/kegg
Type II diabetes mellitus	KEGG PATHWAY	mmu04930	2	49	0.00221388	0.0269704	ENSMUSG00000051331|ENSMUSG00000015968	http://www.genome.jp/kegg
Calcium signaling pathway	KEGG PATHWAY	mmu04020	3	193	0.00240331	0.0269704	ENSMUSG00000020122|ENSMUSG00000051331|ENSMUSG00000015968	http://www.genome.jp/kegg
cAMP signaling pathway	KEGG PATHWAY	mmu04024	3	213	0.00316198	0.031936	ENSMUSG00000051331|ENSMUSG00000021699|ENSMUSG00000015968	http://www.genome.jp/kegg
Amphetamine addiction	KEGG PATHWAY	mmu05031	2	67	0.00401142	0.0329732	ENSMUSG00000051331|ENSMUSG00000015968	http://www.genome.jp/kegg
Cortisol synthesis and secretion	KEGG PATHWAY	mmu04927	2	69	0.00424186	0.0329732	ENSMUSG00000051331|ENSMUSG00000015968	http://www.genome.jp/kegg
Adherens junction	KEGG PATHWAY	mmu04520	2	73	0.00472075	0.0329732	ENSMUSG00000020122|ENSMUSG00000032440	http://www.genome.jp/kegg
Renin secretion	KEGG PATHWAY	mmu04924	2	75	0.00496915	0.0329732	ENSMUSG00000051331|ENSMUSG00000015968	http://www.genome.jp/kegg
Pancreatic cancer	KEGG PATHWAY	mmu05212	2	76	0.00509557	0.0329732	ENSMUSG00000020122|ENSMUSG00000032440	http://www.genome.jp/kegg
Arrhythmogenic right ventricular cardiomyopathy (ARVC)	KEGG PATHWAY	mmu05412	2	77	0.00522347	0.0329732	ENSMUSG00000051331|ENSMUSG00000015968	http://www.genome.jp/kegg
Cardiac muscle contraction	KEGG PATHWAY	mmu04260	2	82	0.00588497	0.0341363	ENSMUSG00000051331|ENSMUSG00000015968	http://www.genome.jp/kegg
Insulin secretion	KEGG PATHWAY	mmu04911	2	86	0.00644035	0.0341363	ENSMUSG00000051331|ENSMUSG00000015968	http://www.genome.jp/kegg
Colorectal cancer	KEGG PATHWAY	mmu05210	2	89	0.00687198	0.0341363	ENSMUSG00000020122|ENSMUSG00000032440	http://www.genome.jp/kegg
GABAergic synapse	KEGG PATHWAY	mmu04727	2	89	0.00687198	0.0341363	ENSMUSG00000051331|ENSMUSG00000015968	http://www.genome.jp/kegg
Hypertrophic cardiomyopathy (HCM)	KEGG PATHWAY	mmu05410	2	91	0.00716686	0.0341363	ENSMUSG00000051331|ENSMUSG00000015968	http://www.genome.jp/kegg
Dilated cardiomyopathy (DCM)	KEGG PATHWAY	mmu05414	2	94	0.00761981	0.0341363	ENSMUSG00000051331|ENSMUSG00000015968	http://www.genome.jp/kegg
Circadian entrainment	KEGG PATHWAY	mmu04713	2	98	0.00824339	0.034691	ENSMUSG00000051331|ENSMUSG00000015968	http://www.genome.jp/kegg
Aldosterone synthesis and secretion	KEGG PATHWAY	mmu04925	2	103	0.00905412	0.0365786	ENSMUSG00000051331|ENSMUSG00000015968	http://www.genome.jp/kegg
Parathyroid hormone synthesis, secretion and action	KEGG PATHWAY	mmu04928	2	107	0.0097274	0.0377872	ENSMUSG00000020122|ENSMUSG00000021699	http://www.genome.jp/kegg
Cholinergic synapse	KEGG PATHWAY	mmu04725	2	113	0.0107779	0.0388774	ENSMUSG00000051331|ENSMUSG00000015968	http://www.genome.jp/kegg
Glutamatergic synapse	KEGG PATHWAY	mmu04724	2	113	0.0107779	0.0388774	ENSMUSG00000051331|ENSMUSG00000015968	http://www.genome.jp/kegg
Serotonergic synapse	KEGG PATHWAY	mmu04726	2	131	0.0142141	0.0456496	ENSMUSG00000051331|ENSMUSG00000015968	http://www.genome.jp/kegg
Dopaminergic synapse	KEGG PATHWAY	mmu04728	2	131	0.0142141	0.0456496	ENSMUSG00000051331|ENSMUSG00000015968	http://www.genome.jp/kegg
Relaxin signaling pathway	KEGG PATHWAY	mmu04926	2	131	0.0142141	0.0456496	ENSMUSG00000020122|ENSMUSG00000032440	http://www.genome.jp/kegg
FoxO signaling pathway	KEGG PATHWAY	mmu04068	2	133	0.0146216	0.0456496	ENSMUSG00000020122|ENSMUSG00000032440	http://www.genome.jp/kegg
Estrogen signaling pathway	KEGG PATHWAY	mmu04915	2	135	0.0150341	0.0456496	ENSMUSG00000020122|ENSMUSG00000024222	http://www.genome.jp/kegg
Vascular smooth muscle contraction	KEGG PATHWAY	mmu04270	2	139	0.0158742	0.0456496	ENSMUSG00000051331|ENSMUSG00000015968	http://www.genome.jp/kegg
Retrograde endocannabinoid signaling	KEGG PATHWAY	mmu04723	2	140	0.0160874	0.0456496	ENSMUSG00000051331|ENSMUSG00000015968	http://www.genome.jp/kegg
Sulfur metabolism	KEGG PATHWAY	mmu00920	1	11	0.0162712	0.0456496	ENSMUSG00000068874	http://www.genome.jp/kegg
Adrenergic signaling in cardiomyocytes	KEGG PATHWAY	mmu04261	2	149	0.0180606	0.0486021	ENSMUSG00000051331|ENSMUSG00000015968	http://www.genome.jp/kegg
Gastric cancer	KEGG PATHWAY	mmu05226	2	150	0.0182859	0.0486021	ENSMUSG00000020122|ENSMUSG00000032440	http://www.genome.jp/kegg
