# Supplementary material for: Identification of Circular RNA Expression Profiles in White Adipocytes and Their Roles in Adipogenesis
Source: Front Physiol. 2021 Aug 19;12:728208. doi: 10.3389/fphys.2021.728208 (PMC8417237; doi:10.3389/fphys.2021.728208)
Supplement: Supplementary Table 5 — GO terms and KEGG pathways enriched for the host genes of group 1 and group 4 differentially expressed circRNAs. [file Table_5.XLSX]

## Sheet: KEGG group 1
Supplementary Table 5 GO terms and KEGG pathways enriched for the host genes of group 1 and group 4 differentially expressed circRNAs.
#Term	Database	ID	Input number	Background number	P-Value	Corrected P-Value	Input	Hyperlink
Propanoate metabolism	KEGG PATHWAY	mmu00640	2	33	0.000436277	0.0410101	ENSMUSG00000035948|ENSMUSG00000032263	http://www.genome.jp/kegg-bin/show_pathway?mmu00640/mmu:380660%09red/mmu:12040%09red
Adherens junction	KEGG PATHWAY	mmu04520	2	73	0.00199166	0.0443494	ENSMUSG00000020122|ENSMUSG00000032440	http://www.genome.jp/kegg-bin/show_pathway?mmu04520/mmu:21813%09red/mmu:13649%09red
Pancreatic cancer	KEGG PATHWAY	mmu05212	2	76	0.00215184	0.0443494	ENSMUSG00000020122|ENSMUSG00000032440	http://www.genome.jp/kegg-bin/show_pathway?mmu05212/mmu:21813%09red/mmu:13649%09red
MAPK signaling pathway	KEGG PATHWAY	mmu04010	3	294	0.00219158	0.0443494	ENSMUSG00000020122|ENSMUSG00000032440|ENSMUSG00000015968	http://www.genome.jp/kegg-bin/show_pathway?mmu04010/mmu:21813%09red/mmu:13649%09red/mmu:12289%09red
Colorectal cancer	KEGG PATHWAY	mmu05210	2	89	0.00291401	0.0443494	ENSMUSG00000020122|ENSMUSG00000032440	http://www.genome.jp/kegg-bin/show_pathway?mmu05210/mmu:21813%09red/mmu:13649%09red
GnRH signaling pathway	KEGG PATHWAY	mmu04912	2	90	0.00297718	0.0443494	ENSMUSG00000020122|ENSMUSG00000015968	http://www.genome.jp/kegg-bin/show_pathway?mmu04912/mmu:13649%09red/mmu:12289%09red
TGF-beta signaling pathway	KEGG PATHWAY	mmu04350	2	95	0.00330262	0.0443494	ENSMUSG00000052155|ENSMUSG00000032440	http://www.genome.jp/kegg-bin/show_pathway?mmu04350/mmu:21813%09red/mmu:11480%09red
--------------------

## Sheet: GO group 1
ID	Description	GeneRatio	BgRatio	pvalue	p.adjust	qvalue	geneID	Count
GO:0019199	transmembrane receptor protein kinase activity	44307	76/21006	9.04e-07	8.76e-05	6.09e-05	ENSMUSG00000020122/ENSMUSG00000052155/ENSMUSG00000035305/ENSMUSG00000032440	4
GO:0048185	activin binding	44248	14/21006	8.6e-05	0.00417084	0.00289673	ENSMUSG00000052155/ENSMUSG00000032440	2
GO:0004675	transmembrane receptor protein serine/threonine kinase activity	44248	18/21006	0.000144239	0.00466374	0.00323906	ENSMUSG00000052155/ENSMUSG00000032440	2
GO:0019838	growth factor binding	44276	146/21006	0.000399072	0.00967749	0.00672121	ENSMUSG00000020122/ENSMUSG00000052155/ENSMUSG00000032440	3

## Sheet: GO group 4
ID	Description	GeneRatio	BgRatio	pvalue	p.adjust	qvalue	geneID	Count
GO:0042805	actinin binding	44264	40/21006	5.33e-07	3.04e-05	1.29e-05	ENSMUSG00000028273/ENSMUSG00000051331/ENSMUSG00000031997	3
GO:0051393	alpha-actinin binding	44236	29/21006	6.59e-05	0.00187686	0.000797188	ENSMUSG00000028273/ENSMUSG00000051331	2
