# Supplementary material for: Identification of Circular RNA Expression Profiles in White Adipocytes and Their Roles in Adipogenesis
Source: Front Physiol. 2021 Aug 19;12:728208. doi: 10.3389/fphys.2021.728208 (PMC8417237; doi:10.3389/fphys.2021.728208)
Supplement: Supplementary Table 6 — Correlation of the expression profiles of circRNAs and their parental genes during adipogenesis. [file Table_6.XLSX]

## Sheet: Sheet1
Supplementary Table 6 Correlation of the expression profiles of circRNAs and their parental genes during adipogenesis.
circRNA position	circRNA name	Parental gege SYMBOL	mRNA D0(FPKM)	mRNA D4(FPKM)	mRNA D8(FPKM)	circRNA D0(circCPM)	circRNA D4(circCPM)	circRNA D8(circCPM)	Correlation	p value
chr4:151580872-151603998+	mmu_circ_0011470	Acot7	74.4238	20.2364	20.2295	156.698	0	0	1	5.6651e-17
chr11:35358230-35392609+	no	Slit3	52.3225	295.526	226.282	0	164.208	117.371	1	3.69744e-14
chr6:83258926-83263540-	no	Mthfd2	147.054	42.2712	20.6425	174.24	46.1223	19.5618	1	5.63029e-14
chr9:86505459-86573881-	no	Me1	23.1053	23.4037	325.492	0	0	109.838	1	2.00569e-13
chr9:86571792-86573881-	mmu_circ_0015966	Me1	23.1053	23.4037	325.492	0	0	90.2761	1	2.00569e-13
chr9:86539917-86573881-	no	Me1	23.1053	23.4037	325.492	0	0	425.745	1	2.00569e-13
chr9:86539917-86548325-	no	Me1	23.1053	23.4037	325.492	0	0	142.553	1	2.00569e-13
chr17:5097573-5127024+	mmu_circ_0006817	Arid1b	6.70696	7.99279	7.17191	131.527	0	83.8672	-1	2.00817e-13
chr5:64651591-64677323+	no	Tbc1d1	26.5475	4.49305	4.51512	110.68	0	0	1	2.12193e-13
chr4:134465527-134469176-	no	Tmem50a	95.8616	103.234	90.576	76.6965	83.4944	71.8383	1	2.23045e-13
chr6:112622117-112631670-	mmu_circ_0001504	Rad18	13.7305	4.17986	2.39894	753.995	119.278	0	0.999999	4.18011e-13
chr18:35312254-35314194+	mmu_circ_0000860	Ctnna1	129.937	59.5581	57.6415	1729.18	1111.69	1094.1	0.999999	4.6514e-13
chr17:78712463-78715086+	mmu_circ_0000818	Crim1	31.7888	4.14547	6.88408	894.251	93.8333	174.143	0.999999	7.88786e-13
chr3:84331607-84351957-	mmu_circ_0010818	Arfip1	39.2908	30.0705	22.6025	46.0179	117.292	175.267	-0.999999	8.12932e-13
chr11:86346273-86348962-	mmu_circ_0003505	Rps6kb1	13.7509	22.1474	19.1375	590.687	152.678	309.163	-0.999999	1.27152e-12
chr2:31039099-31044333+	mmu_circ_0009830	Gpr107	13.6496	17.0893	16.4242	471.195	942.702	852.279	0.999999	2.59726e-12
chrX:126335930-126437575+	no	Diaph2	4.6724	6.98107	5.94735	78.8997	412.308	262.506	0.999998	3.77218e-12
chr1:181961635-181970331+	mmu_circ_0008508	Cdc42bpa	23.0052	9.01682	9.04946	129.324	0	0	0.999998	6.28297e-12
chr1:192695470-192712643-	mmu_circ_0008562	Rps6kc1	8.80871	4.35826	4.37669	145.765	0	0	0.999994	6.24427e-11
chr1:192709212-192712643-	no	Rps6kc1	8.80871	4.35826	4.37669	221.36	0	0	0.999994	6.24427e-11
chr1:192692451-192723450-	mmu_circ_0008561	Rps6kc1	8.80871	4.35826	4.37669	128.222	0	0	0.999994	6.24427e-11
chr5:142085948-142089194+	mmu_circ_0012257	Sdk1	1.87833	8.55544	4.86238	61.3572	892.211	429.906	0.999993	8.06473e-11
chr5:90727564-90733090-	mmu_circ_0012857	Ankrd17	17.5675	21.5964	17.4445	488.737	199.594	496.124	-0.999991	1.17177e-10
chr13:107637425-107651017-	no	Ipo11	10.8512	5.57746	5.55178	63.5604	0	0	0.999991	1.17401e-10
chr13:107632168-107638416-	mmu_circ_0004430	Ipo11	10.8512	5.57746	5.55178	80.0012	0	0	0.999991	1.17401e-10
chr3:69530282-69535577+	no	Nmd3	40.3455	25.1473	21.444	187.376	59.6388	29.3427	0.999991	1.31969e-10
chr14:75207280-75235582-	no	Lrch1	3.34701	1.43784	3.3115	122.714	59.6388	121.867	0.99999	1.5923e-10
chr15:99114244-99116096-	mmu_circ_0006034	Fam186b	0.0251894	0.0250577	0.0486955	0	0	122.991	0.999988	2.05949e-10
chr13:3555559-3556303+	mmu_circ_0004580	Gdi2	141.485	106.607	96.7799	714.503	432.192	355.03	0.999985	3.17811e-10
chr7:53845976-53890926-	mmu_circ_0001566	Sergef	4.72965	3.44323	3.49685	220.258	57.6528	65.4293	0.999985	3.58586e-10
chr4:117237231-117265767+	mmu_circ_0011090	Eri3	15.1499	20.8786	15.9143	0	140.353	19.5618	0.999983	4.36222e-10
chr13:110724075-110729569+	mmu_circ_0004451	Pde4d	4.09355	19.1734	3.46221	314.497	2875.04	186.172	0.999977	8.09592e-10
chr17:6137210-6176957+	mmu_circ_0006894	Tulp4	20.5712	11.2577	11.1837	144.663	0	0	0.999977	8.26055e-10
chr4:134779378-134794886-	no	Clic4	203.235	76.797	101.889	95.3406	0	19.5618	0.999976	8.71331e-10
chr9:8634046-8658377+	mmu_circ_0001743	Trpc6	2.16137	0.147703	0.469721	1079.42	34.5917	209.106	0.999975	9.70633e-10
chr8:80087874-80089045+	mmu_circ_0014989	Prmt9	3.6581	3.75373	4.13408	187.376	165.797	83.8672	-0.999969	1.39896e-09
chr12:117556302-117586787+	mmu_circ_0003788	Esyt2	39.7616	28.5048	44.5692	82.2044	281.5	0	-0.999969	1.47935e-09
chr17:80049641-80081022+	mmu_circ_0007035	Rmdn2	5.69897	4.70548	6.40111	199.411	248.894	165.486	-0.999965	1.87165e-09
chr4:22313053-22330892+	mmu_circ_0011538	Fbxl4	2.56625	5.75273	5.49723	46.0179	126.836	119.619	0.999963	2.01715e-09
chr16:24608201-24608403+	mmu_circ_0006170	Lpp	20.4804	9.84576	14.6303	236.699	105.364	165.486	0.999959	2.54476e-09
chr11:51529940-51543080-	no	Sec24a	12.1569	13.1599	12.1613	82.2044	117.689	82.7432	0.999955	3.08224e-09
chr16:58484875-58507727-	mmu_circ_0006351	St3gal6	0.764245	1.14041	0.80211	131.527	0	119.619	-0.999954	3.17668e-09
chr12:41352923-41376076+	mmu_circ_0003970	Dock4	3.38763	5.52718	2.81588	82.2044	200.786	52.2765	0.999953	3.30247e-09
chr17:35150209-35150692+	mmu_circ_0006722	Vars	65.7817	33.8374	18.4015	536.958	512.906	501.744	0.999952	3.42066e-09
chr6:144981302-144988155-	mmu_circ_0013174	Bcat1	43.1611	10.5577	5.66786	1119	387.261	287.353	0.99995	3.75683e-09
chr14:58562424-58573867-	mmu_circ_0000546	Micu2	26.2673	15.9947	19.7976	65.7635	163.414	126.363	-0.999946	4.45286e-09
chr14:41629032-41634124-	mmu_circ_0005230	Sh2d4b	0.151488	0.165143	1.23667	0	0	133.896	0.99994	5.42266e-09
chr9:110038072-110059849+	mmu_circ_0015286	Smarcc1	25.5533	19.3583	10.9358	142.46	80.714	0	0.999939	5.55734e-09
chr5:151445743-151453314-	mmu_circ_0001434	N4bp2l2	6.13534	5.86041	6.51884	95.3406	47.7111	159.077	0.999933	6.79577e-09
chr8:81642073-81660562+	mmu_circ_0001698	Zfp827	5.42051	0.59338	1.20976	1375.36	199.197	363.687	0.999929	7.55093e-09
chr11:104520036-104523762+	no	Itgb3	45.1101	5.31117	5.86849	157.799	0	0	0.999925	8.3401e-09
chr11:80133059-80160388+	no	Rhbdl3	0.549673	6.29059	6.08201	0	189.255	185.048	0.999921	9.36326e-09
chr11:120270925-120277694-	mmu_circ_0002832	Nploc4	33.8384	23.3074	21.3819	0	129.617	155.705	-0.999916	1.06722e-08
chr10:34303703-34311776+	no	Frk	3.50134	2.12746	1.53688	110.68	34.5917	0	0.999914	1.10185e-08
chr6:88302439-88308636-	no	Eefsec	6.96338	6.43124	3.68459	281.615	246.114	43.6196	0.999914	1.10217e-08
chr6:118726434-118730342-	mmu_circ_0012990	Cacna1c	5.83627	3.05543	1.55066	505.178	223.053	78.2473	0.999911	1.19594e-08
chr15:100063163-100084944+	no	Atf1	35.1688	21.7922	21.9984	207.122	0	0	0.99991	1.22652e-08
chr8:108054714-108063392-	no	Atp6v0d1	72.3758	63.9738	49.1917	95.3406	59.6388	0	0.999907	1.28803e-08
chr6:29538022-29539229-	no	Tnpo3	24.1647	15.2307	14.5494	0	199.594	211.354	-0.999902	1.44621e-08
chr3:94743567-94744148+	no	Selenbp1	2.258	12.5067	63.0435	61.3572	373.745	2086.56	0.999897	1.60216e-08
chr6:8487816-8532790+	no	Glcci1	0.0605341	0.491136	0.340001	156.698	1242.5	846.994	0.999889	1.85452e-08
chr1:151931709-151940671-	no	NA	0.568556	0.0132692	0.00342373	129.324	0	0	0.999884	2.01159e-08
chr7:151830612-151836459-	no	Ano1	16.8229	1.04292	0.748903	191.783	0	0	0.999872	2.44865e-08
chr17:64340942-64387013+	mmu_circ_0006917	Fer	13.6152	6.40211	10.3038	110.68	422.25	249.354	-0.99987	2.53017e-08
chr9:24929315-24937719-	mmu_circ_0015480	Herpud2	17.5353	17.9592	18.7277	160.002	223.45	346.039	0.999869	2.5722e-08
chr19:4787360-4788042-	mmu_circ_0000920	Rbm14	35.616	25.141	17.0475	172.037	95.4221	32.7147	0.999866	2.67681e-08
chr6:119002618-119019207-	mmu_circ_0012998	Cacna1c	5.83627	3.05543	1.55066	310.091	103.775	0	0.999831	4.2991e-08
chr12:74280191-74320129+	mmu_circ_0004171	Mnat1	12.9045	7.06817	7.97107	126.019	0	21.8098	0.99983	4.32416e-08
chr8:87387956-87388451+	mmu_circ_0001705	Farsa	20.4472	15.228	10.5334	1416.81	1347.86	1281.73	0.999829	4.40614e-08
chr9:62760556-62771462-	mmu_circ_0001788	Pias1	6.37304	7.80423	7.69165	339.751	232.2	238.449	-0.999819	4.90579e-08
chr4:137702199-137714425+	mmu_circ_0011343	Eif4g3	26.3862	34.8226	24.5305	98.6453	70.375	105.677	-0.999813	5.22773e-08
chr13:108528451-108538443-	mmu_circ_0000498	Zswim6	7.75937	6.31442	4.4706	798.911	576.914	273.411	0.999812	5.3091e-08
chr9:100605571-100638561+	mmu_circ_0001833	Stag1	11.8365	11.952	9.52174	147.968	151.883	0	0.999809	5.46016e-08
chr2:68248085-68251645-	no	Stk39	14.0348	10.2392	7.90876	63.5604	23.0611	0	0.999803	5.84406e-08
chr10:106482268-106522007-	no	Acss3	0.14588	18.8011	38.6582	0	200.786	429.906	0.9998	6.01989e-08
chr6:65812908-65836172+	mmu_circ_0001480	Prdm5	5.74495	10.0173	5.4752	266.276	163.811	275.324	-0.999797	6.18545e-08
chr1:44811187-44837951+	no	Gulp1	7.90815	13.2943	22.4298	301.361	246.511	145.925	-0.999794	6.36587e-08
chr8:88459306-88494896+	mmu_circ_0001710	Phkb	5.41322	6.38638	9.23267	0	34.5917	126.363	0.999792	6.46912e-08
chr9:41283088-41336283+	mmu_circ_0015575	NA	0.344804	0.352637	0.678185	0	0	215.515	0.999788	6.73429e-08
chr6:99385209-99410444-	mmu_circ_0013644	NA	9.3526	5.80039	9.89204	321.107	128.822	355.82	0.999784	7.01495e-08
chr13:120218966-120229678+	mmu_circ_0000500	Paip1	34.8707	26.4685	18.9801	474.5	304.561	141.764	0.999784	7.02009e-08
chr3:102842614-102845165+	mmu_circ_0010309	Csde1	93.7261	58.6977	60.6175	284.92	35.7833	43.6196	0.999777	7.4254e-08
chr3:132405965-132478313+	mmu_circ_0010466	Tbck	2.7404	3.36932	2.72486	0	70.7722	0	0.999777	7.48268e-08
chr6:135102838-135105307-	no	Hebp1	9.02273	21.0616	33.4981	0	129.219	273.076	0.999768	8.09472e-08
chrX:166364885-166365601+	mmu_circ_0016236	Mid1	5.5784	14.6556	10.0803	505.178	423.044	465.992	-0.999763	8.43428e-08
chr13:28760238-28761863-	mmu_circ_0000448	NA	1.82995	0.116493	0.253303	521.619	0	29.3427	0.999762	8.48911e-08
chr13:97911881-97920368+	mmu_circ_0000492	Gfm2	7.66488	7.39456	7.0381	160.002	246.114	368.972	-0.999758	8.79639e-08
chr1:127465123-127475904+	mmu_circ_0000073	Slc35f5	19.417	27.1775	27.3327	110.68	642.125	639.012	0.999753	9.16833e-08
chr4:8110399-8116539-	mmu_circ_0011791	Car8	2.17674	0.0556596	0	253.14	0	0	0.999749	9.48581e-08
chr17:88862052-88862603+	mmu_circ_0007088	Foxn2	10.839	6.91173	6.94341	2978.52	1300.55	1269.37	0.999737	1.04136e-07
chr7:148774184-148790909+	mmu_circ_0013996	Ap2a2	46.6198	34.7393	39.0594	110.68	93.4361	100.057	0.999736	1.04648e-07
chr17:51056851-51059928-	mmu_circ_0006819	Tbc1d5	7.19238	7.97776	6.77609	342.973	140.353	440.811	-0.999731	1.08156e-07
chr5:89599775-89608869+	mmu_circ_0012846	Slc4a4	7.0192	18.9141	12.6878	0	118.086	58.6854	0.999722	1.15739e-07
chr14:71295578-71325879+	mmu_circ_0005409	Gfra2	4.15878	8.19357	4.24755	61.3572	278.322	71.8383	0.999722	1.15945e-07
chr15:25631316-25643971+	no	Myo10	15.5877	5.60334	9.29916	124.918	0	43.6196	0.999722	1.16248e-07
chr5:144445264-144453535+	mmu_circ_0012293	Cyth3	55.5677	96.8838	82.1712	177.545	57.6528	97.8091	-0.99972	1.17917e-07
chr15:38423228-38428596-	mmu_circ_0005624	Azin1	48.0085	22.5641	19.4556	317.802	552.661	573.917	-0.999699	1.35907e-07
chr15:3283346-3408008-	no	Ghr	15.5659	33.832	101.158	0	59.6388	251.267	0.999684	1.49325e-07
chr6:47526534-47527666-	mmu_circ_0001471	Ezh2	17.239	9.05098	3.97732	304.666	141.147	29.3427	0.999642	1.91698e-07
chr17:28122010-28125861+	no	Anks1	3.71724	4.06958	5.21218	0	23.0611	109.838	0.999637	1.9764e-07
chr6:143129106-143146085+	mmu_circ_0013167	Etnk1	15.045	27.2825	20.0218	173.139	623.433	367.059	0.999624	2.12492e-07
chr13:15569832-15705717+	no	Gli3	6.09552	6.4329	3.28677	155.596	164.606	48.9045	0.999615	2.22805e-07
chr13:58293082-58294875-	mmu_circ_0004695	Ubqln1	59.4309	39.7946	38.3709	0	94.2305	97.8091	-0.999601	2.38984e-07
chr1:152706268-152723625-	no	Hmcn1	1.38502	9.28091	1.12009	0	162.62	0	0.999592	2.49796e-07
chr1:33835888-33840809-	mmu_circ_0008655	Zfp451	6.06767	5.62699	5.13366	0	82.7	185.048	-0.999588	2.54063e-07
chr4:140723627-140726855+	no	Fbxo42	9.95178	7.53126	6.13969	483.312	328.814	229.792	0.999582	2.62303e-07
chr16:14389899-14394183+	no	Abcc1	34.0624	18.9223	14.6879	821.961	514.892	443.059	0.999551	3.01818e-07
chr8:3508318-3511810+	mmu_circ_0014798	Mcoln1	23.7952	23.9578	17.3814	115.086	118.086	425.41	-0.999547	3.07637e-07
chr14:124226973-124256801+	no	Itgbl1	0.555587	2.44542	55.8001	0	0	412.927	0.999546	3.09032e-07
chr13:55392491-55397553+	no	Nsd1	10.6142	10.541	8.52862	0	0	105.677	-0.999523	3.41678e-07
chr9:24278217-24290173-	mmu_circ_0001760	Dpy19l1	17.8901	19.9794	15.0229	1259.09	1404.72	1035.41	0.999518	3.48114e-07
chr1:172087054-172097079-	mmu_circ_0008414	Uap1	61.1684	42.4709	31.1188	346.277	223.847	157.953	0.999507	3.65199e-07
chr2:153177924-153192596+	no	Asxl1	11.8979	8.45365	8.32587	144.663	0	0	0.999503	3.70689e-07
chr9:116014151-116040831-	no	Tgfbr2	22.6954	153.567	139.226	0	315.695	270.828	0.999499	3.76813e-07
chr9:96631710-96632732-	no	Zbtb38	12.0382	3.18333	6.22987	173.139	0	54.5244	0.999476	4.12251e-07
chr2:129636223-129636973+	mmu_circ_0001066	Stk35	7.22695	4.05185	4.2859	3092.51	1057.21	1135.14	0.999475	4.12846e-07
chr3:95588136-95591307-	no	Rprd2	5.17796	4.73658	5.02665	199.411	0	125.239	0.999463	4.31783e-07
chr5:147071080-147097815+	mmu_circ_0012324	Cdk8	17.5336	15.0618	10.4575	275.089	197.608	32.7147	0.999455	4.45953e-07
chr9:122046023-122046719+	mmu_circ_0015393	Snrk	5.59818	12.3934	27.5607	0	23.0611	82.7432	0.999437	4.74634e-07
chr1:183860808-183892050-	mmu_circ_0000126	Enah	19.7734	8.50246	6.52335	126.019	23.0611	0	0.999429	4.89709e-07
chr10:25713172-25714191-	mmu_circ_0000155	NA	0.122933	0.00807916	0.00348423	157.799	0	0	0.999424	4.98243e-07
chr16:44520337-44521448-	mmu_circ_0006305	Boc	6.9294	9.33485	12.7259	249.835	368.978	559.64	0.9994	5.39892e-07
chr7:81649062-81649528-	mmu_circ_0014392	Slco3a1	7.54177	3.4919	2.74592	746.284	198.8	124.115	0.999391	5.55656e-07
chr12:103171177-103186649-	mmu_circ_0003663	Atxn3	5.96905	4.58156	5.18686	122.714	329.211	232.829	-0.999384	5.68834e-07
chr10:115964882-115986231-	mmu_circ_0001981	Cnot2	21.9893	18.6727	15.1076	282.717	188.064	98.144	0.999365	6.0495e-07
chr13:95298119-95302021+	mmu_circ_0004904	Ap3b1	26.1756	19.5499	17.1287	190.681	129.617	110.962	0.999357	6.19316e-07
chr4:128855484-128859776-	mmu_circ_0001263	S100pbp	8.90101	7.33029	8.42116	363.82	572.545	434.402	-0.999346	6.42255e-07
chr3:27387158-27400467-	mmu_circ_0010608	Fndc3b	46.2959	98.6881	56.2885	1102.39	2317.61	1376.62	0.999344	6.45407e-07
chr17:75465250-75465542+	mmu_circ_0007011	Ltbp1	18.0214	3.70446	4.42557	327.633	0	29.3427	0.999341	6.50978e-07
chr15:84001511-84016511+	mmu_circ_0005910	Pnpla3	0.0665963	0.98054	38.4906	0	80.714	1256.09	0.999331	6.71802e-07
chr7:125336963-125339549-	mmu_circ_0001622	Smg1	11.6341	14.3596	13.8047	344.074	375.333	370.096	0.999323	6.87555e-07
chrX:18735941-18744068-	no	NA	0.0533981	0.0349714	0.0341702	80.0012	0	0	0.999322	6.90337e-07
chr7:141974031-141996333+	no	Dock1	15.6399	18.8644	14.2673	127.121	163.414	109.049	0.999302	7.31181e-07
chr9:122041010-122046719+	mmu_circ_0015392	Snrk	5.59818	12.3934	27.5607	107.375	304.958	825.854	0.999295	7.45713e-07
chrX:139186582-139240611+	mmu_circ_0016133	Tmem164	9.30871	16.3918	9.21306	591.706	1414.26	616.078	0.999291	7.53568e-07
chr3:101987873-102000899-	no	Vangl1	7.06152	14.6193	8.32013	32.8818	224.244	71.8383	0.999287	7.63149e-07
chr13:59596693-59645812-	mmu_circ_0004717	Agtpbp1	7.0012	6.98578	7.83448	65.7635	69.9778	0	-0.999284	7.68779e-07
chrX:91343621-91359602-	mmu_circ_0016408	Zfx	7.17583	8.59791	7.11217	0	925.214	0	0.999282	7.73631e-07
chr14:32295976-32305642-	mmu_circ_0005200	Mettl6	11.6444	8.31209	9.41669	498.652	399.189	435.526	0.999281	7.74606e-07
chr16:32023174-32031787-	no	Pak2	25.3998	15.1346	14.6645	141.358	0	0	0.999249	8.45483e-07
chr11:86546006-86547346-	no	Cltc	98.8125	81.7809	67.8166	110.68	46.1223	0	0.999247	8.49599e-07
chr16:24442866-24457028+	mmu_circ_0000675	Lpp	20.4804	9.84576	14.6303	222.461	0	107.59	0.999244	8.57841e-07
chr1:140956851-141007062+	mmu_circ_0008219	Dennd1b	1.98696	1.79378	2.3334	46.0179	23.8555	92.5241	0.999225	8.99819e-07
chr15:61938702-61939020+	mmu_circ_0000604	NA	3.47918	3.92709	5.42319	10336.8	11012.7	12864.8	0.999225	9.00341e-07
chr11:23181305-23182726+	mmu_circ_0002894	Xpo1	31.4309	16.8072	10.4804	311.192	82.7	0	0.999225	9.01504e-07
chr12:101733481-101738440-	mmu_circ_0003645	Ttc7b	12.4911	5.0903	8.48189	158.901	0	78.2473	0.999224	9.0356e-07
chr7:140217395-140217555-	mmu_circ_0001642	Ctbp2	25.0937	8.24993	7.46226	141.358	0	0	0.999218	9.17231e-07
chr18:73816848-73822521-	mmu_circ_0007494	Smad4	31.2696	25.9007	24.5557	226.868	364.994	391.571	-0.999216	9.22272e-07
chr9:24278217-24286510-	mmu_circ_0015476	Dpy19l1	17.8901	19.9794	15.0229	98.6453	140.353	48.9045	0.999212	9.3079e-07
chr18:73816848-73818552-	mmu_circ_0007493	Smad4	31.2696	25.9007	24.5557	250.937	282.692	292.638	-0.999204	9.50995e-07
chr8:122065484-122070141-	mmu_circ_0014635	Mbtps1	26.5763	36.4245	25.8159	82.2044	23.8555	83.8672	-0.999201	9.56701e-07
chr10:116374452-116376537-	mmu_circ_0001982	Rab3ip	7.80991	4.7862	2.87564	447.126	304.561	200.114	0.999174	1.02428e-06
chr4:86420141-86427615+	no	Dennd4c	6.2506	8.5627	9.48985	160.002	95.4221	74.0863	-0.999168	1.03864e-06
chr5:36861921-36867697-	mmu_circ_0001341	Tbc1d14	7.6038	10.1967	8.68145	49.3226	235.378	119.954	0.99916	1.05744e-06
chr14:121501210-121514558+	no	Farp1	29.979	13.1575	12.3244	140.257	0	0	0.999125	1.14762e-06
chr6:134065237-134087435+	no	Etv6	15.3866	11.1917	7.03278	1117.73	763.389	459.703	0.999121	1.15895e-06
chr6:37853532-37881500+	mmu_circ_0013341	Trim24	8.19186	17.0041	15.1442	98.6453	282.294	236.201	0.999116	1.17149e-06
chr9:69248283-69258696+	mmu_circ_0015829	Ice2	2.63806	2.6187	3.02363	0	0	52.2765	0.999101	1.211e-06
chr16:20656615-20657682+	no	Psmd2	129.315	86.4543	70.3309	894.169	624.228	541.992	0.999095	1.22888e-06
chr3:88847040-88847565+	mmu_circ_0010885	Ash1l	9.86897	11.8054	10.9862	254.241	93.8333	155.705	-0.999094	1.23184e-06
chr2:167046708-167053085-	mmu_circ_0001101	Ptgis	65.9458	7.86727	20.4893	326.532	23.0611	76.3342	0.999077	1.27664e-06
chr7:73445747-73453773-	no	Lrrk1	17.3786	3.48936	7.58921	128.222	0	32.7147	0.999062	1.31861e-06
chr17:28850718-28852386+	mmu_circ_0000737	Mapk14	26.0978	24.6979	24.19	155.596	47.7111	0	0.999033	1.40312e-06
chr8:38000613-38001812-	mmu_circ_0001669	Dlc1	28.5444	62.2832	44.6173	1448.84	619.461	1021.81	-0.999013	1.46112e-06
chr17:75681667-75695683+	no	Ltbp1	18.0214	3.70446	4.42557	189.58	0	0	0.999	1.49843e-06
chr14:121319144-121322807+	no	Ipo5	104.374	43.4204	34.8423	141.358	69.1834	54.5244	0.998989	1.53169e-06
chr11:116042256-116043334-	no	Acox1	21.1749	71.1172	68.575	95.3406	0	0	-0.998979	1.56466e-06
chr10:92727624-92728425-	no	Elk3	25.3169	3.94875	6.74737	110.68	0	19.5618	0.998962	1.61565e-06
chr15:83160948-83167156-	no	Arfgap3	21.9571	18.8352	24.7251	142.46	46.1223	215.18	0.998951	1.64912e-06
chr11:84006580-84009189+	mmu_circ_0000301	Acaca	9.78396	31.7017	74.4565	439.497	633.375	1091.4	0.998947	1.66167e-06
chr9:56880912-56896064+	no	Ptpn9	21.4509	13.5453	16.3178	124.918	0	48.9045	0.998939	1.68888e-06
chr9:48169509-48198435+	no	Nxpe4	1.86167	2.68325	2.30961	0	221.861	112.086	0.998935	1.70013e-06
chr8:79868538-79908695-	no	Arhgap10	22.5777	13.3553	24.9299	567.637	139.558	647.669	0.998921	1.745e-06
chr9:106085946-106088843+	mmu_circ_0015207	Wdr82	18.7207	19.0426	14.2049	188.478	186.078	349.745	-0.998908	1.78688e-06
chr1:157805690-157809690-	mmu_circ_0000095	Cep350	4.29146	5.37104	4.67988	329.836	341.536	333.556	0.998907	1.79085e-06
chr11:62078563-62079560+	no	Adora2b	9.40206	2.87461	2.5088	124.918	0	0	0.998887	1.85616e-06
chr3:104453180-104454952+	no	Slc16a1	17.0234	38.3869	15.8249	0	93.4361	0	0.998885	1.86386e-06
chr2:18014410-18031518+	no	Mllt10	8.06687	7.31838	5.60424	126.019	82.3028	0	0.998864	1.93368e-06
chr17:75624495-75626581+	mmu_circ_0007013	Ltbp1	18.0214	3.70446	4.42557	1149.51	153.075	254.639	0.998847	1.99367e-06
chr13:43514944-43520583-	mmu_circ_0000457	Ranbp9	20.1598	18.2815	23.6014	96.4421	57.6528	155.705	0.998844	2.00222e-06
chr3:131039082-131045378-	no	Sgms2	4.50982	1.39125	1.55988	110.68	0	0	0.998844	2.00445e-06
chr8:48598636-48600231-	mmu_circ_0001675	Trappc11	13.1865	12.9131	11.1237	455.856	526.025	1321.98	-0.998784	2.21733e-06
chr15:6685364-6695580+	no	Rictor	6.06965	5.72683	5.52953	270.682	176.93	112.086	0.998777	2.24338e-06
chr12:110979899-110980500+	no	NA	2.60914	6.55489	6.07686	127.121	0	21.8098	-0.998756	2.32151e-06
chr15:55040285-55049828+	mmu_circ_0005704	Deptor	0.820302	3.33576	9.67403	107.375	257.644	562.677	0.998724	2.4404e-06
chr18:32584473-32592079+	no	Bin1	88.1235	24.1333	27.803	110.68	0	0	0.998695	2.55201e-06
chr6:112629910-112631670-	mmu_circ_0012939	Rad18	13.7305	4.17986	2.39894	344.074	71.5666	0	0.998662	2.68455e-06
chr2:48725808-48728993+	mmu_circ_0001017	Acvr2a	7.11033	24.59	17.8586	2339.53	7038.29	5015.74	0.998661	2.68937e-06
chr18:80860033-80863899-	mmu_circ_0007552	Nfatc1	11.4003	3.95824	3.499	144.663	0	0	0.998659	2.69676e-06
chr12:13397730-13400338+	mmu_circ_0003815	Nbas	11.8046	10.6556	8.45785	111.781	83.4944	39.1236	0.998654	2.71458e-06
chr1:183886524-183892050-	mmu_circ_0000127	Enah	19.7734	8.50246	6.52335	521.619	316.092	264.419	0.99864	2.7736e-06
chr19:40374732-40399322-	no	Sorbs1	6.03547	6.55398	14.837	0	0	140.305	0.998621	2.85043e-06
chr19:40386158-40411525-	no	Sorbs1	6.03547	6.55398	14.837	0	0	121.867	0.998621	2.85043e-06
chr19:40411475-40427055-	no	Sorbs1	6.03547	6.55398	14.837	0	0	60.9334	0.998621	2.85043e-06
chr19:40396282-40411525-	no	Sorbs1	6.03547	6.55398	14.837	0	0	63.1814	0.998621	2.85043e-06
chr2:13138396-13140754-	no	Rsu1	28.2377	14.2374	18.5408	144.663	23.0611	54.5244	0.998604	2.92031e-06
chr13:101533504-101542736-	no	Cenph	12.4722	4.6551	0.892996	129.324	35.7833	0	0.998603	2.92458e-06
chr17:80844769-80859387-	mmu_circ_0000820	Sos1	5.43517	5.30189	4.19341	447.126	432.192	151.21	0.99859	2.97934e-06
chr1:52536081-52547599-	mmu_circ_0008771	Nab1	16.2226	13.0801	17.5641	147.968	119.278	163.238	0.998573	3.05166e-06
chrX:68484565-68513001+	no	Mtm1	8.29555	7.66969	7.06064	49.3226	199.594	375.716	-0.998566	3.08114e-06
chr6:118999056-119007533-	mmu_circ_0012997	Cacna1c	5.83627	3.05543	1.55066	410.939	221.464	139.181	0.99856	3.10707e-06
chr9:114622627-114627040+	mmu_circ_0015356	Dync1li1	64.1116	27.178	21.6413	129.324	23.8555	0	0.998542	3.18737e-06
chr13:9720018-9734712-	mmu_circ_0000430	Zmynd11	28.3047	27.5644	25.2713	304.666	328.019	426.534	-0.998504	3.35721e-06
chr5:137537831-137538055-	no	Serpine1	2987.64	63.5981	242.873	186.275	0	0	0.998503	3.35903e-06
chr5:137540216-137543790-	no	Serpine1	2987.64	63.5981	242.873	255.343	0	0	0.998503	3.35903e-06
chr4:8499672-8509640+	no	Rab2a	98.0283	83.3124	76.2741	0	80.714	128.611	-0.998502	3.36367e-06
chr6:134491669-134492063-	mmu_circ_0013120	Lrp6	10.3227	37.7653	24.2755	1435.62	2066.72	1786.51	0.998497	3.38754e-06
chr10:127713541-127714274+	no	Stat2	21.1588	18.959	54.6649	0	0	80.4952	0.998488	3.42673e-06
chr9:23210938-23211275+	no	Bmper	27.8784	126.548	46.3042	0	163.017	39.1236	0.998465	3.53248e-06
chr10:55843316-55871659-	mmu_circ_0000167	Tbc1d32	1.34417	1.55616	2.44678	76.6965	115.306	233.953	0.998454	3.58432e-06
chr14:123370961-123372507-	mmu_circ_0005024	Tmtc4	6.51785	1.68874	1.36385	272.885	0	0	0.998415	3.76613e-06
chr2:73517671-73517960-	mmu_circ_0010170	Chn1	1.48381	0.245049	0.161099	128.222	0	0	0.998393	3.87327e-06
chr17:79381113-79384693-	no	Prkd3	18.1092	13.7302	11.9243	168.732	70.7722	19.5618	0.998392	3.87663e-06
chrX:17776283-17800003+	mmu_circ_0016238	Kdm6a	7.43434	8.73043	6.69676	248.734	434.972	164.362	0.99839	3.88797e-06
chr5:29673306-29691746-	no	Lmbr1	3.13563	5.63792	6.33885	95.3406	81.5084	76.3342	-0.998389	3.88922e-06
chr15:44228056-44252419-	mmu_circ_0005673	Nudcd1	14.2865	7.43164	5.29407	126.019	23.0611	0	0.998387	3.90111e-06
chr6:140582209-140586288+	no	Aebp2	30.3368	12.7933	12.3644	291.53	69.1834	78.2473	0.99838	3.93667e-06
chr5:66055094-66057550-	no	Pds5a	29.5466	18.8738	14.7723	160.002	35.7833	0	0.998345	4.10509e-06
chr5:145039396-145046464-	mmu_circ_0012305	Baiap2l1	6.22924	1.39456	1.06025	379.159	0	0	0.998329	4.18626e-06
chr8:75572192-75738211-	no	Large1	16.6258	10.7721	13.428	175.342	0	70.7143	0.998329	4.18694e-06
chr6:83284069-83288438+	mmu_circ_0013534	Mob1a	56.4472	35.1992	36.5796	157.799	0	0	0.998313	4.26423e-06
chr9:86505459-86513441-	no	Me1	23.1053	23.4037	325.492	0	23.8555	361.774	0.998311	4.27685e-06
chr2:83576666-83596077+	mmu_circ_0010213	Itgav	53.9998	19.7137	17.1182	206.02	46.1223	21.8098	0.998279	4.44271e-06
chr9:31989426-31997646+	mmu_circ_0001764	Arhgap32	3.17871	4.91366	2.96132	1261.38	1707.29	1169.31	0.998265	4.51194e-06
chr13:108533615-108538443-	mmu_circ_0004441	Zswim6	7.75937	6.31442	4.4706	268.479	175.739	29.3427	0.998265	4.51223e-06
chr4:43935683-43943932+	no	Reck	5.34492	12.4064	23.8091	46.0179	82.7	130.524	0.998263	4.52124e-06
chr4:82901948-82909705-	no	Ttc39b	15.0869	6.13943	6.74051	80.0012	0	0	0.998193	4.89567e-06
chr4:116183126-116188104+	mmu_circ_0011079	Ipp	2.90904	4.13401	2.81959	0	93.4361	0	0.998144	5.1648e-06
chr7:66496336-66517428+	no	Ube3a	13.71	12.6556	13.5675	214.75	363.008	225.296	-0.998135	5.21491e-06
chr1:192695470-192723450-	mmu_circ_0000132	Rps6kc1	8.80871	4.35826	4.37669	2339.7	948.672	1049.02	0.998132	5.23007e-06
chr4:84036792-84201808-	no	Bnc2	5.77056	6.83008	4.65845	164.409	257.247	43.6196	0.998114	5.32944e-06
chr9:48279924-48287498-	no	Rexo2	118.335	50.9496	55.6081	158.901	0	0	0.998083	5.51065e-06
chr15:91232184-91242648-	no	Slc2a13	1.17857	4.59649	2.79632	0	130.014	54.5244	0.998077	5.54376e-06
chr7:123560966-123562095-	mmu_circ_0013807	Pik3c2a	11.4753	8.12162	7.82134	374.753	165.003	162.114	0.998064	5.62005e-06
chr17:66152550-66165390+	mmu_circ_0006932	Ppp4r1	27.5553	12.5364	12.8749	443.821	164.208	189.544	0.998062	5.63236e-06
chr10:106385711-106425965-	no	Acss3	0.14588	18.8011	38.6582	0	34.5917	80.4952	0.99802	5.87737e-06
chr2:83576669-83596077+	no	Itgav	53.9998	19.7137	17.1182	110.68	0	0	0.998011	5.93136e-06
chr16:4927674-4932298+	no	Mgrn1	30.1796	22.6549	23.1859	233.394	0	0	0.998	5.99543e-06
chr5:91375815-91390423+	mmu_circ_0001364	Mthfd2l	4.3361	3.0365	2.76117	647.638	316.092	213.267	0.997949	6.30792e-06
chr4:44031684-44032863+	no	Clta	115.043	88.1592	68.4941	96.4421	46.1223	0	0.997941	6.35292e-06
chr2:156942087-156955652-	no	Samhd1	18.9144	20.7477	44.2112	0	0	63.1814	0.997886	6.69705e-06
chr9:83882382-83962798+	no	Bckdhb	5.87692	20.9679	23.9939	0	70.375	78.2473	0.997885	6.70581e-06
chr17:10431757-10466928-	mmu_circ_0006530	Qk	34.5857	26.2504	25.5951	109.578	0	0	0.997861	6.8592e-06
chr6:7972087-7972805-	no	Col28a1	1.66608	5.28453	51.245	0	0	126.363	0.997855	6.89485e-06
chr9:102949014-102952636+	no	Slco2a1	88.7583	14.6905	8.85544	250.937	0	0	0.997853	6.91192e-06
chr6:31368930-31381249+	no	Mkln1	5.0579	6.00632	5.83706	61.3572	232.2	190.668	0.997747	7.60632e-06
chr5:23485305-23497655-	mmu_circ_0012451	Fam126a	8.75335	8.45645	6.73792	476.703	454.459	189.544	0.997744	7.62937e-06
chr17:28942873-28947614+	mmu_circ_0006663	Brpf3	8.86915	10.5193	11.2145	0	94.2305	122.991	0.997736	7.68172e-06
chr9:62767157-62771462-	mmu_circ_0015773	Pias1	6.37304	7.80423	7.69165	153.393	302.972	302.419	0.997717	7.8113e-06
chr2:50210544-50226489+	mmu_circ_0010006	Gm13483	0.132978	0.309122	0.522046	32.8818	129.219	277.572	0.997716	7.81606e-06
chr14:72998872-73083578-	mmu_circ_0005418	Fndc3a	12.1479	12.415	15.6798	0	0	106.801	0.997691	7.99287e-06
chr9:103236385-103240702+	mmu_circ_0015193	Topbp1	24.6039	17.2445	6.93748	157.799	82.7	0	0.997673	8.11734e-06
chr9:82820003-82826674-	mmu_circ_0015942	Phip	5.24681	13.248	9.26236	202.716	163.811	180.887	-0.997671	8.12661e-06
chr13:78135693-78145733+	no	Fam172a	6.63957	7.8978	7.80211	78.8997	0	0	-0.997664	8.1792e-06
chr19:40317895-40326551-	no	Pdlim1	81.7098	10.9572	16.9899	461.363	219.081	221.135	0.997579	8.78785e-06
chr16:20282795-20287142-	no	Parl	25.7448	16.0548	14.062	0	46.1223	51.1525	-0.997496	9.39591e-06
chr17:64973867-65008414+	mmu_circ_0006926	Man2a1	36.7298	86.2603	53.1943	82.2044	519.261	254.973	0.997492	9.42819e-06
chr5:84760252-84760916-	mmu_circ_0001362	Epha5	0.00162944	0.270823	0.972583	0	34.5917	164.362	0.997488	9.45607e-06
chr10:75180182-75184284-	no	Cabin1	11.4007	10.4338	11.3057	78.8997	0	65.4293	0.997484	9.48788e-06
chr3:87959599-87971656+	no	Mef2d	18.5698	19.1724	21.9719	0	23.0611	93.6481	0.997422	9.96157e-06
chr5:100904707-100909340-	mmu_circ_0011922	Lin54	8.66276	3.92707	2.88695	746.201	188.461	121.867	0.997375	1.03247e-05
chr17:57558744-57559947+	no	Adgre1	0.959003	0.756566	3.26467	0	0	148.173	0.997358	1.0463e-05
chr12:112871827-112878251+	mmu_circ_0003770	Mark3	24.8545	30.3097	19.1742	174.24	103.775	268.915	-0.997353	1.04971e-05
chr11:23254844-23255098+	no	Usp34	11.3894	13.3636	9.66833	92.0358	23.0611	138.392	-0.997321	1.07547e-05
chr7:139951071-139971068-	mmu_circ_0001634	Fam53b	2.37792	3.78172	4.76185	49.3226	105.761	156.829	0.997306	1.08763e-05
chr2:127109830-127121304+	mmu_circ_0009315	Stard7	20.2932	29.335	19.4906	0	81.9056	0	0.997302	1.09062e-05
chr16:21434759-21435894+	mmu_circ_0006156	Vps8	10.8907	7.73364	6.50517	225.766	70.7722	29.3427	0.997298	1.09405e-05
chr6:3482157-3486972+	no	Vps50	9.85021	4.78821	4.33732	157.799	0	0	0.997284	1.10535e-05
chr13:95956009-95956478-	no	Pde8b	2.44208	0.611384	0.763415	124.918	0	0	0.997197	1.17769e-05
chr11:116124173-116124611-	mmu_circ_0000340	Srp68	47.6758	38.7216	29.2467	373.651	279.911	203.486	0.997189	1.18392e-05
chr7:119414743-119415083+	no	Mical2	87.7318	17.4627	11.0712	316.7	0	0	0.997174	1.19717e-05
chr14:73051822-73083578-	mmu_circ_0000554	Fndc3a	12.1479	12.415	15.6798	49.3226	138.367	627.772	0.997154	1.21387e-05
chr13:13555988-13560874+	no	Nid1	153.311	565.054	490.819	129.324	0	32.7147	-0.99713	1.23399e-05
chr13:105156873-105190086+	no	Adamts6	13.1546	2.79262	4.21974	481.026	187.667	204.61	0.997118	1.24492e-05
chr3:106334054-106342521-	mmu_circ_0001154	Cept1	15.4185	16.1725	17.7172	270.682	348.697	572.793	0.997097	1.26323e-05
chr9:44160679-44161437-	no	Vps11	13.8554	13.5948	14.1311	76.6965	0	182.8	0.997094	1.26578e-05
chr18:63831235-63841961-	no	Txnl1	55.7396	29.0859	26.6116	189.58	0	0	0.997062	1.29378e-05
chr15:95778702-95780387+	mmu_circ_0006005	Ano6	50.7735	28.6552	30.2478	131.527	71.5666	70.7143	0.997051	1.30322e-05
chr7:105031981-105042523+	mmu_circ_0001599	Pak1	17.7251	2.64053	3.9247	288.225	0	0	0.997048	1.30556e-05
chr17:42508846-42514589+	no	Ptchd4	0.581232	0.0660867	0.266727	203.817	0	65.4293	0.997047	1.30691e-05
chr17:87689528-87692319+	no	Ttc7	9.23774	2.65858	3.22117	63.5604	0	0	0.997021	1.32985e-05
chr16:31805699-31838312+	mmu_circ_0006189	Dlg1	30.6558	24.0307	18.4153	0	34.5917	72.9623	-0.996999	1.34916e-05
chr17:66187023-66187364+	mmu_circ_0006933	Ppp4r1	27.5553	12.5364	12.8749	452.551	139.161	117.371	0.99697	1.37559e-05
chr9:36541899-36551189-	no	Stt3a	113.604	83.4975	56.5209	170.936	69.1834	0	0.996966	1.37912e-05
chr2:166652426-166661957+	mmu_circ_0009585	Arfgef2	10.2991	11.9039	14.1654	0	35.7833	74.0863	0.99695	1.39381e-05
chr16:18784898-18787161-	no	Cdc45	17.6635	5.81431	2.01945	143.562	23.8555	0	0.996882	1.45695e-05
chr10:80266327-80266633+	mmu_circ_0000187	Sf3a2	30.3135	16.973	13.546	46.0179	117.292	127.487	-0.996838	1.49855e-05
chr8:87568310-87571634+	mmu_circ_0015063	Tnpo2	28.3043	18.8271	17.908	156.698	0	0	0.996807	1.52744e-05
chr7:146060092-146068400+	no	Ppp2r2d	13.6383	8.28531	9.63255	222.461	47.7111	78.2473	0.996799	1.53533e-05
chr9:23203793-23211275+	mmu_circ_0015472	Bmper	27.8784	126.548	46.3042	0	851.661	224.172	0.996787	1.54709e-05
chr11:50120971-50122431-	mmu_circ_0003088	Canx	164.669	134.296	99.9688	364.921	407.542	471.612	-0.996778	1.55527e-05
chr2:71344841-71350225+	no	Metap1d	8.33398	8.92726	13.6901	280.514	292.236	774.031	0.99677	1.56277e-05
chr12:86169397-86172873-	no	Ltbp2	202.342	5.1386	22.7286	287.123	0	0	0.996747	1.58527e-05
chr4:148755291-148761325-	mmu_circ_0011432	Ube4b	19.3094	19.7681	17.4202	110.68	46.1223	282.857	-0.996677	1.6547e-05
chr9:101050911-101096755-	mmu_circ_0015168	Ppp2r3a	4.51421	3.7342	3.2989	0	117.689	164.362	-0.996628	1.7035e-05
chr1:12866390-12884706-	mmu_circ_0008125	Slco5a1	4.22961	0.276795	0.636566	124.918	0	0	0.996608	1.72434e-05
chr1:12929069-12934193-	mmu_circ_0008128	Slco5a1	4.22961	0.276795	0.636566	94.239	0	0	0.996608	1.72434e-05
chr17:5886996-5891899+	no	Snx9	97.1801	38.0422	31.27	966.459	434.575	312.535	0.996568	1.76509e-05
chr10:115954372-115986161-	mmu_circ_0001980	Cnot2	21.9893	18.6727	15.1076	0	69.1834	168.858	-0.996554	1.77915e-05
chr19:5417393-5418251+	no	4930481A15Rik	0.409465	0.90086	1.26309	0	47.7111	94.772	0.996543	1.79065e-05
chr12:3617605-3644022+	mmu_circ_0003941	Dtnb	5.197	2.28475	1.98985	174.24	0	0	0.996535	1.79937e-05
chr3:101701032-101701992-	mmu_circ_0010305	Slc22a15	1.09659	1.57924	1.77415	158.901	57.6528	0	-0.996529	1.80506e-05
chr11:114569730-114570175+	no	Ttyh2	10.8673	23.6747	9.38222	49.3226	82.7	48.9045	0.996487	1.8494e-05
chr2:146714756-146717020+	mmu_circ_0009414	Kiz	3.87675	5.94455	6.85038	176.443	107.35	87.2391	-0.99638	1.96348e-05
chr15:56513132-56513759-	no	Has2	20.8182	3.70987	1.9244	172.037	0	0	0.996331	2.01675e-05
chr5:137753101-137753461-	mmu_circ_0012217	Trip6	43.2383	20.3755	29.5345	1068.49	177.328	601.012	0.996313	2.03687e-05
chr11:6484522-6485220+	mmu_circ_0003231	Ccm2	30.8791	28.5143	22.6082	189.58	140.353	54.5244	0.996207	2.15554e-05
chr2:152710746-152715058+	mmu_circ_0009442	Tpx2	34.9765	8.93944	2.28652	308.989	116.497	91.4001	0.996118	2.25804e-05
chr6:140582209-140596606+	mmu_circ_0001533	Aebp2	30.3368	12.7933	12.3644	1160.53	432.986	487.802	0.996076	2.30635e-05
chr15:3277973-3408008-	no	Ghr	15.5659	33.832	101.158	76.6965	190.844	994.831	0.995979	2.42226e-05
chr17:78712463-78734695+	mmu_circ_0007026	Crim1	31.7888	4.14547	6.88408	174.24	0	0	0.995951	2.45634e-05
chr18:13029586-13050798-	no	Osbpl1a	6.61347	7.19078	11.1147	46.0179	81.5084	209.106	0.995929	2.48283e-05
chr9:56867710-56875288+	mmu_circ_0015705	Ptpn9	21.4509	13.5453	16.3178	380.261	223.053	290.725	0.995899	2.51931e-05
chr9:30718182-30719398-	no	Adamts15	0.86193	146.244	106.259	0	152.678	98.144	0.995888	2.53237e-05
chr10:20154270-20163175-	no	Pde7b	1.05304	27.2701	3.67044	0	106.158	0	0.995885	2.53679e-05
chr19:17716982-17729390-	no	Pcsk5	3.31318	53.9851	28.2092	0	142.339	58.6854	0.995871	2.5539e-05
chr14:122304344-122307542+	mmu_circ_0000568	Ubac2	15.1866	15.6286	12.0386	336.446	340.344	185.383	0.995856	2.5727e-05
chr11:26434210-26450075-	mmu_circ_0002930	Vrk2	2.01778	1.25093	1.56084	191.783	258.836	226.42	-0.99585	2.5797e-05
chr11:23301452-23305953+	no	Usp34	11.3894	13.3636	9.66833	122.714	225.039	0	0.995789	2.65608e-05
chr14:58476464-58484478-	no	Zdhhc20	20.2319	19.253	14.4762	0	34.5917	133.896	-0.995782	2.66502e-05
chr5:107047089-107048661-	mmu_circ_0001378	Zfp644	8.56754	7.7622	7.53216	682.723	280.308	220.011	0.995676	2.80099e-05
chr11:50115259-50124369-	mmu_circ_0003086	Canx	164.669	134.296	99.9688	128.222	57.6528	0	0.995645	2.84054e-05
chr1:75191415-75193244+	mmu_circ_0000052	Ankzf1	6.07822	6.64795	8.47159	95.3406	105.364	163.573	0.99564	2.84746e-05
chr1:64125280-64125908-	mmu_circ_0008887	Klf7	5.28331	3.54832	3.80311	2549.96	832.175	1241.6	0.995606	2.89218e-05
chr13:95298119-95317848+	mmu_circ_0004905	Ap3b1	26.1756	19.5499	17.1287	109.578	57.6528	29.3427	0.995602	2.89757e-05
chr4:100080417-100084745+	mmu_circ_0010974	Ror1	2.84621	24.4586	11.8637	279.495	1252.44	765.04	0.995569	2.94072e-05
chr10:119613286-119619764-	no	Irak3	8.73527	11.432	19.8465	164.409	198.403	389.658	0.995551	2.96502e-05
chr19:29190212-29208993+	no	Rcl1	29.0759	36.4678	23.8871	46.0179	93.0389	0	0.995534	2.98665e-05
chr5:29650341-29673446-	mmu_circ_0012510	Lmbr1	3.13563	5.63792	6.33885	736.369	967.761	1070.38	0.995499	3.03434e-05
chr5:103304713-103309901+	no	Arhgap24	4.53407	12.5445	10.604	143.562	446.9	346.828	0.995458	3.0894e-05
chr7:125336963-125339445-	no	Smg1	11.6341	14.3596	13.8047	0	163.414	115.458	0.995431	3.12713e-05
chrX:9624800-9644727-	no	Srpx	16.6103	373.365	121.24	142.46	621.844	324.229	0.995425	3.13421e-05
chr14:31159983-31164135-	mmu_circ_0005172	Cacna1d	0.0442507	3.34449	0.800258	0	814.277	259.134	0.995365	3.21683e-05
chr1:154702978-154706632-	no	Smg7	17.3327	15.2194	11.4482	0	34.5917	127.487	-0.995308	3.29653e-05
chr11:52050338-52056162+	no	Skp1a	73.3229	71.7036	71.0066	0	69.9778	114.334	-0.995268	3.35282e-05
chr17:26403227-26404303+	mmu_circ_0000734	Luc7l	16.5953	14.9715	14.777	190.681	0	0	0.995244	3.38718e-05
chr9:64564612-64576236-	no	Rab11a	40.1117	21.0211	23.0651	127.121	0	0	0.995236	3.39959e-05
chr2:118457494-118461013+	mmu_circ_0001058	Bub1b	13.2758	5.55475	1.653	1650.37	809.511	195.618	0.995235	3.39991e-05
chr12:60098122-60106303-	no	Sec23a	45.4103	31.8068	28.6153	144.663	118.086	115.458	0.995157	3.51182e-05
chr1:167841418-167843480-	mmu_circ_0008395	Pou2f1	1.19162	1.15764	1.10188	65.7635	103.775	197.077	-0.995087	3.61428e-05
chr11:49488631-49516156-	mmu_circ_0003069	Cnot6	18.6137	16.1417	13.3352	96.4421	59.6388	0	0.995074	3.63362e-05
chrX:126608357-126623302+	no	Diaph2	4.6724	6.98107	5.94735	0	104.967	48.9045	0.995044	3.67841e-05
chr2:139772892-139777315-	mmu_circ_0001071	Tasp1	3.78711	7.27776	3.35842	0	151.486	0	0.995017	3.71832e-05
chr9:23178276-23211275+	no	Bmper	27.8784	126.548	46.3042	0	173.753	48.9045	0.995015	3.72117e-05
chr2:66564210-66581888-	no	Scn7a	0.82124	9.67863	25.136	76.6965	223.847	401.687	0.994905	3.88674e-05
chr9:31960624-32015850+	mmu_circ_0001762	Arhgap32	3.17871	4.91366	2.96132	0	116.497	0	0.994827	4.00763e-05
chr13:9720018-9735021-	no	Zmynd11	28.3047	27.5644	25.2713	126.019	83.4944	0	0.994821	4.0167e-05
chr17:24715040-24715254+	mmu_circ_0006601	Pkd1	11.0624	14.7048	15.5187	127.121	70.7722	48.9045	-0.994799	4.05113e-05
chr4:40110751-40114224+	mmu_circ_0011591	Aco1	20.5773	29.4708	27.5583	776.962	322.856	463.744	-0.994783	4.07567e-05
chr6:30065012-30076359+	mmu_circ_0013270	Nrf1	10.236	5.95279	5.41066	191.783	0	0	0.994728	4.16138e-05
chr6:17794908-17836118+	mmu_circ_0013219	St7	5.91267	3.91479	2.78784	129.324	34.5917	0	0.994725	4.16619e-05
chr17:28565296-28566308-	mmu_circ_0006654	Fkbp5	17.6487	77.6414	78.0786	0	188.858	168.858	0.994718	4.17748e-05
chr9:72587974-72589494+	no	Nedd4	241.822	287.58	279.618	80.0012	0	21.8098	-0.994675	4.24572e-05
chr15:73222773-73225174-	mmu_circ_0000613	Ptk2	25.1761	16.4176	11.6665	0	34.5917	62.0574	-0.994657	4.27434e-05
chr2:18826901-18829779-	mmu_circ_0009702	Pip4k2a	21.6357	8.58105	8.47111	190.681	23.0611	0	0.994622	4.33066e-05
chr16:17303083-17303536-	mmu_circ_0006107	Pi4ka	18.7175	18.087	13.1717	0	0	103.429	-0.994595	4.3735e-05
chr8:3507148-3511810+	mmu_circ_0014795	Mcoln1	23.7952	23.9578	17.3814	141.358	163.811	0	0.994486	4.55283e-05
chr12:81969413-81971197+	mmu_circ_0004228	Susd6	18.5675	33.3916	29.3229	162.206	117.292	133.896	-0.994449	4.61293e-05
chr18:21167225-21179500+	mmu_circ_0007158	Rnf138	7.3446	6.49476	5.63537	201.614	420.661	573.582	-0.994439	4.6294e-05
chr10:6289679-6318146-	mmu_circ_0002356	Mthfd1l	31.0458	3.89927	5.14643	311.192	0	48.9045	0.994393	4.70658e-05
chr2:118901967-118914622+	no	Knl1	4.34633	1.653	0.253612	94.239	23.0611	0	0.994375	4.73798e-05
chr11:51539986-51545407-	no	Sec24a	12.1569	13.1599	12.1613	109.578	58.4472	103.429	-0.994319	4.8311e-05
chr5:107566548-107578977-	mmu_circ_0011964	Tgfbr3	22.4295	221.534	109.065	0	223.847	76.3342	0.994303	4.85937e-05
chr9:95845506-95847660+	mmu_circ_0016001	Atr	4.59885	3.25427	2.32873	0	57.6528	115.458	-0.994288	4.88428e-05
chr8:18641564-18671254+	mmu_circ_0014724	Mcph1	5.15809	3.04361	2.14173	1009.25	405.544	256.097	0.994277	4.90286e-05
chr12:113010529-113012794+	mmu_circ_0003774	Klc1	62.8071	34.5553	39.3695	299.158	0	81.6192	0.994268	4.91935e-05
chr13:94111710-94119252+	mmu_circ_0004882	Homer1	5.7148	5.70415	2.93523	335.344	305.356	88.0282	0.994173	5.08259e-05
chr3:107918680-107926755-	no	Gnai3	71.3841	41.7899	39.1095	238.902	46.1223	0	0.994164	5.0985e-05
chr14:62251273-62262292-	no	NA	0.43288	0.795299	1.40151	0	35.7833	129.4	0.994149	5.12502e-05
chr9:63855337-63860078-	no	Smad6	13.4967	3.5926	3.25729	1278.84	152.281	251.267	0.994147	5.12861e-05
chr5:58304394-58333501+	mmu_circ_0012711	Pcdh7	18.5202	23.8671	13.308	315.599	219.081	453.174	-0.994143	5.13547e-05
chr3:132725529-132747989-	no	Gstcd	11.0761	4.22979	2.49881	827.386	423.442	247.106	0.994076	5.25407e-05
chr19:45705354-45715011-	mmu_circ_0000955	Fbxw4	4.24833	5.4016	4.45703	448.227	665.186	509.947	0.99406	5.2822e-05
chr6:84939318-84955030-	mmu_circ_0001487	Exoc6b	9.28625	6.52609	6.15343	176.443	0	0	0.994055	5.29119e-05
chr8:18668945-18689059+	mmu_circ_0001663	Mcph1	5.15809	3.04361	2.14173	2733.1	1526.38	733.568	0.994053	5.29442e-05
chr8:71169697-71243393-	mmu_circ_0014913	Csgalnact1	18.9262	22.8231	14.299	176.443	105.761	301.295	-0.994046	5.30683e-05
chr1:134330675-134331064+	no	Dstyk	5.26003	5.15941	5.93398	140.257	141.942	0	-0.994021	5.35092e-05
chr5:107606823-107644096-	no	Tgfbr3	22.4295	221.534	109.065	0	128.822	43.6196	0.994013	5.3664e-05
chr3:157581389-157584000-	no	Cth	100.51	21.2633	8.4653	153.393	518.467	526.591	-0.993996	5.39645e-05
chr4:63122315-63133902-	no	Whrn	9.21314	2.02969	1.05355	187.376	0	0	0.993983	5.41917e-05
chr17:6198671-6207057+	mmu_circ_0006899	Tulp4	20.5712	11.2577	11.1837	391.194	69.1834	21.8098	0.993815	5.7257e-05
chr5:111764514-111778594+	no	Pitpnb	49.2894	36.4337	30.9242	519.416	233.789	43.6196	0.993774	5.80245e-05
chr19:46548061-46550136+	mmu_circ_0007854	Sufu	8.29709	10.7804	7.95253	0	58.4472	0	0.993746	5.85396e-05
chr1:58473856-58474227-	no	Clk1	17.2807	26.3477	28.3596	305.767	126.836	54.5244	-0.99373	5.88433e-05
chr2:166766717-166766992+	no	Cse1l	38.3638	21.8232	12.2238	96.4421	57.6528	43.6196	0.99372	5.90356e-05
chr7:141974031-141980968+	no	Dock1	15.6399	18.8644	14.2673	160.002	0	198.201	-0.993686	5.96763e-05
chr12:75038639-75041618+	no	Hif1a	75.0301	70.8945	41.2492	0	0	110.962	-0.993683	5.97287e-05
chr10:127574529-127575253-	no	Rbms2	27.8528	26.2809	39.0822	0	0	60.9334	0.993643	6.04919e-05
chr10:3185733-3193677+	mmu_circ_0002161	Cnksr3	3.24385	3.63701	5.97088	407.635	388.453	332.097	-0.993621	6.0915e-05
chr2:131105892-131108504+	no	Pank2	7.46443	8.30039	7.56785	0	94.2305	0	0.993542	6.24178e-05
chr14:121500889-121501404+	mmu_circ_0004997	Farp1	29.979	13.1575	12.3244	208.224	34.5917	0	0.993531	6.26291e-05
chr5:107047089-107095864-	mmu_circ_0001380	Zfp644	8.56754	7.7622	7.53216	0	152.281	170.771	-0.993469	6.38505e-05
chr11:76084684-76084984+	mmu_circ_0003375	Nxn	31.0264	75.4671	24.5953	76.6965	268.381	76.3342	0.993429	6.46336e-05
chr1:89260678-89261854+	mmu_circ_0009036	Gigyf2	14.7766	19.5289	12.9959	61.3572	176.136	39.1236	0.993393	6.53338e-05
chr9:116587764-116604984-	no	Rbms3	12.021	11.9068	11.1114	0	0	103.429	-0.993342	6.63507e-05
chr5:20525030-20527912-	mmu_circ_0012416	Ptpn12	39.1013	21.3496	22.7965	109.578	0	21.8098	0.993317	6.68417e-05
chr4:124359436-124361099-	mmu_circ_0011143	Utp11	16.781	8.3543	8.46015	158.901	0	21.8098	0.993281	6.75739e-05
chr18:6061844-6070089-	mmu_circ_0007414	Arhgap12	7.88575	6.11559	5.15575	164.409	106.158	87.2391	0.993226	6.86759e-05
chr3:89936241-89940923+	mmu_circ_0010912	Nup210l	0.603878	0.306209	0.321267	289.326	23.0611	0	0.9932	6.9198e-05
chr14:121501210-121501404+	mmu_circ_0004998	Farp1	29.979	13.1575	12.3244	587.383	0	48.9045	0.993172	6.97746e-05
chr17:64973867-65030965+	mmu_circ_0006927	Man2a1	36.7298	86.2603	53.1943	0	225.039	98.144	0.993102	7.12086e-05
chr9:83846130-83906226+	mmu_circ_0015953	Bckdhb	5.87692	20.9679	23.9939	0	390.439	408.431	0.993099	7.12713e-05
chr1:62784862-62795862+	mmu_circ_0008869	Nrp2	22.2831	3.12712	5.57379	78.8997	0	0	0.993092	7.14239e-05
chr6:119940109-119942578-	mmu_circ_0013028	Wnk1	29.4041	27.8761	24.7444	299.158	293.031	271.163	0.993077	7.17301e-05
chrX:105999320-106000936-	mmu_circ_0016076	Brwd3	1.2806	2.13235	2.12999	0	163.811	187.296	0.993077	7.17355e-05
chr2:14037443-14039162+	mmu_circ_0009394	Stam	13.9855	11.0735	10.1339	301.361	373.745	384.373	-0.993021	7.28902e-05
chr13:9136024-9150470+	mmu_circ_0004864	Larp4b	18.9166	16.0452	16.8393	0	58.4472	48.9045	-0.993006	7.31969e-05
chr12:112574236-112583834-	mmu_circ_0003759	Cdc42bpb	23.9962	17.9944	18.0465	334.243	69.1834	32.7147	0.992978	7.37889e-05
chr4:69950878-69968323-	no	Cdk5rap2	3.15073	2.05882	1.89744	80.0012	0	0	0.992971	7.39269e-05
chr15:25667204-25672204+	mmu_circ_0005560	Myo10	15.5877	5.60334	9.29916	241.105	0	114.334	0.992923	7.49564e-05
chr12:30658857-30660427+	mmu_circ_0003883	Pxdn	64.7472	25.4599	25.5277	540.263	69.1834	0	0.992876	7.59383e-05
chr13:14079619-14083819+	no	B3galnt2	11.6932	11.7988	13.2226	63.5604	57.6528	32.7147	-0.992861	7.62585e-05
chr4:97667082-97708370+	no	Nfia	1.35217	16.9839	9.21196	0	164.208	65.4293	0.992812	7.73079e-05
chr1:108177939-108183693+	mmu_circ_0008061	Phlpp1	6.79802	3.94398	2.7356	280.514	117.292	80.4952	0.99279	7.77942e-05
chr10:13705357-13786490+	mmu_circ_0002086	Hivep2	7.37936	2.98662	3.56262	127.121	0	0	0.992697	7.98149e-05
chr15:6786915-6787831-	no	Osmr	45.5929	57.0692	66.1867	155.596	104.967	43.6196	-0.99266	8.06118e-05
chr17:71804944-71815009-	mmu_circ_0006968	Smchd1	13.6472	11.0288	6.75751	223.563	162.62	98.144	0.992643	8.09896e-05
chr6:28473726-28495598+	mmu_circ_0013251	Snd1	73.7129	73.5222	38.6918	156.698	161.428	124.115	0.992639	8.10875e-05
chr6:99210338-99385339-	no	NA	9.3526	5.80039	9.89204	0	93.4361	0	-0.992612	8.16695e-05
chr2:34060299-34080166-	mmu_circ_0009884	Pbx3	4.68951	2.84289	2.42772	82.2044	58.8444	48.9045	0.992602	8.18997e-05
chr2:131337719-131342179+	mmu_circ_0001068	Smox	12.7481	8.89211	5.21174	351.785	270.367	220.011	0.99259	8.21497e-05
chr9:109781734-109789850+	no	Cdc25a	10.3577	4.64983	3.78072	80.0012	0	0	0.992576	8.24742e-05
chr15:85713103-85715622+	mmu_circ_0005929	Trmu	5.46724	7.98411	7.90644	94.239	46.9167	54.5244	-0.992431	8.57282e-05
chr4:117237231-117287846+	no	Eri3	15.1499	20.8786	15.9143	0	117.689	0	0.992422	8.59115e-05
chr15:73156178-73173789-	mmu_circ_0005779	Ptk2	25.1761	16.4176	11.6665	168.732	153.075	148.173	0.992361	8.73161e-05
chrX:7246052-7246884-	no	Plp2	93.3416	22.1826	31.7137	96.4421	0	0	0.99236	8.73234e-05
chr13:78041914-78091365+	no	Fam172a	6.63957	7.8978	7.80211	0	93.8333	100.057	0.992333	8.7938e-05
chr12:112134296-112153688+	no	Tecpr2	3.5164	3.03867	3.38999	265.174	139.956	247.106	0.992282	8.91126e-05
chr10:120262163-120289148-	mmu_circ_0002009	Msrb3	34.3986	15.5386	28.6045	1478.33	386.069	1021.93	0.992265	8.95243e-05
chr11:106972126-106972949-	mmu_circ_0002728	Bptf	10.6932	9.9584	9.48983	330.938	281.103	231.705	0.992261	8.96029e-05
chr9:63128825-63150967-	no	Map2k5	11.1146	9.39474	9.15542	82.2044	338.756	335.134	-0.992258	8.96657e-05
chr7:66496336-66498839+	no	Ube3a	13.71	12.6556	13.5675	0	70.375	0	-0.992214	9.0701e-05
chr14:121500739-121501404+	mmu_circ_0004996	Farp1	29.979	13.1575	12.3244	451.532	81.5084	115.458	0.992208	9.08379e-05
chr12:70749438-70759065-	no	Sos2	6.7461	4.5438	4.79288	0	80.714	82.7432	-0.992204	9.09248e-05
chr9:32540533-32545944+	no	Ets1	24.8013	6.93599	9.35445	286.022	0	0	0.992186	9.13391e-05
chr2:101598666-101612565-	no	Prr5l	1.25556	0.209753	0.224994	188.478	23.0611	0	0.992185	9.13805e-05
chr1:39617537-39622177-	no	Rnf149	58.764	84.1646	25.777	76.6965	116.1	43.6196	0.992169	9.17441e-05
chr7:124735387-124737253+	mmu_circ_0013810	Xylt1	4.13162	2.62559	1.26486	78.8997	46.1223	0	0.991997	9.58051e-05
chr9:59242684-59253662-	mmu_circ_0015733	Arih1	25.3498	17.9022	16.8203	174.24	93.8333	94.772	0.991957	9.67788e-05
chr13:105217014-105252437+	no	Adamts6	13.1546	2.79262	4.21974	63.5604	0	0	0.991895	9.82649e-05
chr13:105234132-105252437+	no	Adamts6	13.1546	2.79262	4.21974	126.019	0	0	0.991895	9.82649e-05
chr7:87360509-87361985+	no	Sema4b	6.05631	5.57958	7.42705	96.4421	0	258.01	0.991854	9.926e-05
chr19:28605362-28606476-	mmu_circ_0000943	Glis3	4.40694	4.40772	3.46704	3497.09	3301.26	2076.11	0.991793	0.00010076
chr2:156334548-156339946+	mmu_circ_0009498	Epb41l1	20.091	12.224	12.4539	283.819	523.642	554.021	-0.991759	0.000101596
chrX:12734794-12736070+	mmu_circ_0016101	Usp9x	22.4709	15.3118	14.4563	268.479	116.497	121.867	0.991758	0.000101606
chrX:137212534-137227701+	no	Mid2	4.0047	3.30407	5.39692	126.019	95.4221	237.325	0.991722	0.000102502
chr16:14389899-14396569+	no	Abcc1	34.0624	18.9223	14.6879	721.113	406.35	245.982	0.991721	0.000102524
chr1:140936576-140938620+	mmu_circ_0008212	Dennd1b	1.98696	1.79378	2.3334	65.7635	57.6528	91.4001	0.991719	0.000102567
chr4:144744471-144746685-	mmu_circ_0011399	Vps13d	5.11554	6.72435	7.87742	110.68	69.1834	51.1525	-0.991717	0.000102622
chr6:129130650-129134902+	no	Clec2d	33.3676	48.9893	145.087	0	0	100.057	0.99163	0.000104786
chr10:43113676-43122433+	no	Pdss2	2.21626	2.15384	1.77032	0	0	72.9623	-0.991611	0.000105272
chr7:74409750-74413286-	mmu_circ_0014362	Mef2a	28.5196	11.2912	13.173	880.014	139.558	315.572	0.991589	0.000105823
chr6:120812872-120820853+	no	Bcl2l13	6.72691	9.58552	8.11539	76.6965	139.558	114.334	0.991561	0.000106512
chr16:8645461-8646357+	no	Pmm2	22.7661	17.2259	17.6307	333.141	0	68.4664	0.991529	0.000107322
chr3:80934939-80945522+	no	Pdgfc	27.4804	1.80081	4.30189	238.902	0	54.5244	0.991421	0.000110088
chr18:44564863-44565414+	mmu_circ_0007361	Dcp2	7.0638	6.93242	6.77924	189.58	246.511	288.477	-0.991389	0.000110905
chr16:31977765-31990551-	mmu_circ_0006192	Senp5	18.6258	12.3554	11.3704	49.3226	80.714	80.4952	-0.991363	0.000111581
chr5:135097818-135103645-	mmu_circ_0012190	Eif4h	152.697	108.145	91.2964	314.497	83.4944	43.6196	0.991298	0.000113252
chr17:28565296-28577998-	mmu_circ_0006655	Fkbp5	17.6487	77.6414	78.0786	98.6453	406.747	364.811	0.991287	0.000113543
chr15:78945084-78945601+	mmu_circ_0000620	Micall1	15.9685	11.8391	10.5674	0	316.092	491.174	-0.991274	0.000113888
chr5:130245346-130253908+	no	Nipsnap2	22.0003	30.601	33.3019	160.002	57.6528	0	-0.99119	0.00011608
chr13:55136249-55171168-	mmu_circ_0004659	Uimc1	9.33023	14.0127	11.6418	0	259.233	157.953	0.991185	0.000116223
chr6:15720213-15720492+	no	Mdfic	64.0235	32.0893	23.7417	174.24	57.6528	0	0.991149	0.00011716
chr8:3508318-3510915+	mmu_circ_0014797	Mcoln1	23.7952	23.9578	17.3814	96.4421	94.2305	107.59	-0.99112	0.000117927
chr2:25808197-25822468-	mmu_circ_0009761	Camsap1	8.44155	5.4143	4.6479	406.533	352.669	326.477	0.99098	0.000121675
chr2:70588491-70625052-	mmu_circ_0010151	Tlk1	14.1975	13.77	12.8422	0	23.0611	121.867	-0.990969	0.000121976
chr11:29633632-29636498+	no	Rtn4	177.786	50.2435	68.7584	95.3406	0	0	0.990937	0.000122839
chr5:125598986-125599979-	no	Ncor2	52.8326	25.8769	17.3735	95.3406	34.5917	0	0.990932	0.000122965
chr9:116038933-116040831-	mmu_circ_0001853	Tgfbr2	22.6954	153.567	139.226	156.698	1477.08	1155.82	0.99085	0.000125207
chr1:43198542-43210099-	mmu_circ_0008734	Fhl2	61.6792	66.8747	66.4547	289.326	407.542	381.79	0.990792	0.000126804
chr16:70433789-70441564+	mmu_circ_0006376	Gbe1	4.77025	6.1899	31.4734	702.469	1185.64	3191.57	0.990657	0.000130542
chr13:55157335-55171168-	mmu_circ_0000464	Uimc1	9.33023	14.0127	11.6418	82.2044	303.37	217.763	0.990632	0.000131238
chr5:53241696-53241933+	mmu_circ_0001348	Anapc4	21.1593	18.3723	16.9729	0	164.208	206.858	-0.990492	0.000135178
chr12:79691520-79738566+	mmu_circ_0000395	Gphn	7.58732	10.9256	9.4389	61.3572	223.053	131.648	0.990456	0.000136209
chr6:99210338-99258432-	mmu_circ_0013642	NA	9.3526	5.80039	9.89204	92.0358	0	90.2761	0.990445	0.000136502
chr12:85633233-85639152+	mmu_circ_0004268	Ptgr2	13.43	19.4224	22.9676	0	93.8333	185.048	0.990368	0.000138711
chr1:120316016-120316495+	mmu_circ_0000066	Clasp1	11.7121	8.75018	7.84781	522.721	328.417	308.039	0.990355	0.000139082
chr5:23486304-23489084-	mmu_circ_0012453	Fam126a	8.75335	8.45645	6.73792	188.478	188.064	352.448	-0.990349	0.00013927
chr5:121981541-121984439-	no	Mapkapk5	11.4501	8.30582	7.6402	206.02	81.9056	78.2473	0.990336	0.00013965
chr10:88271826-88272830-	mmu_circ_0002532	Utp20	17.6762	7.01568	4.88057	614.757	198.403	190.333	0.990251	0.000142109
chr6:99378782-99385339-	mmu_circ_0001498	NA	9.3526	5.80039	9.89204	188.478	82.3028	186.172	0.990126	0.000145757
chr18:36734672-36740869+	mmu_circ_0007282	Ankhd1	9.61314	10.6016	9.1867	76.6965	23.0611	116.582	-0.990109	0.000146265
chr6:99379203-99406574-	no	NA	9.3526	5.80039	9.89204	124.918	70.7722	144.801	0.990096	0.000146638
chr1:107443240-107462827-	no	Pign	15.8187	10.9542	7.37697	109.578	245.717	409.555	-0.990066	0.000147536
chr14:27466144-27466509+	mmu_circ_0005141	Arf4	224.924	147.954	140.418	206.02	47.7111	0	0.989881	0.000153087
chr7:86439393-86442093+	mmu_circ_0014410	Abhd2	27.8035	17.6546	11.5793	488.737	433.781	415.964	0.989853	0.00015393
chr2:84450664-84451047-	no	Ctnnd1	58.5531	30.6707	35.2329	143.562	95.4221	109.838	0.989803	0.000155427
chr4:21819955-21827653+	no	Coq3	9.40749	5.96403	6.5217	219.157	0	65.4293	0.989706	0.000158392
chr4:100537586-100590753+	no	Cachd1	7.21536	9.68355	6.76541	0	105.364	0	0.989694	0.00015877
chr9:78305016-78308844+	mmu_circ_0015913	Mto1	6.34131	5.35271	6.0746	141.358	0	122.991	0.989648	0.000160186
chr1:5079089-5140142+	no	Atp6v1h	64.9611	38.5466	33.7042	126.019	0	0	0.98959	0.000161996
chr4:137652666-137653274+	mmu_circ_0011338	Eif4g3	26.3862	34.8226	24.5305	397.803	445.708	396.402	0.989505	0.000164638
chr16:22435949-22436633-	no	Etv5	11.5996	5.88549	4.82205	96.4421	0	0	0.989303	0.000171033
chr13:78041914-78145733+	no	Fam172a	6.63957	7.8978	7.80211	0	444.12	344.58	0.989237	0.000173128
chr13:15569832-15640475+	mmu_circ_0004514	Gli3	6.09552	6.4329	3.28677	299.158	399.983	0	0.989221	0.000173654
chr1:59870431-59872255+	mmu_circ_0008831	Bmpr2	16.1422	11.7426	11.4009	389.073	268.381	233.953	0.989029	0.000179875
chr19:42179347-42179973+	mmu_circ_0007796	Pi4k2a	20.1332	21.4738	18.6548	157.799	257.644	92.5241	0.988993	0.000181072
chr18:31986915-31989633+	no	Wdr33	11.0859	10.0915	8.28836	192.884	150.692	0	0.988975	0.000181645
chr1:58605482-58614901-	mmu_circ_0008826	Fam126b	1.77792	3.96583	5.80782	76.6965	140.353	171.106	0.988914	0.000183681
chr7:134668806-134669419+	mmu_circ_0013902	Srcap	9.1708	10.4898	9.64462	269.581	116.894	194.829	-0.988907	0.000183895
chr18:81041265-81114617-	mmu_circ_0007559	Atp9b	14.1059	15.8356	13.2291	49.3226	130.411	29.3427	0.988905	0.00018398
chr6:30045339-30076359+	no	Nrf1	10.236	5.95279	5.41066	226.868	58.8444	0	0.988792	0.000187732
chr14:79979991-79980596+	mmu_circ_0005467	Elf1	16.0819	12.6574	16.9917	147.968	35.7833	207.982	0.988763	0.000188689
chr5:84662607-84666579-	mmu_circ_0001361	Epha5	0.00162944	0.270823	0.972583	0	23.0611	175.267	0.988701	0.000190781
chr5:34753229-34763600+	mmu_circ_0012565	Fam193a	10.3122	11.0918	9.82718	46.0179	186.475	0	0.98865	0.000192508
chr19:37162027-37213711-	mmu_circ_0007740	Cpeb3	0.744172	1.54091	2.0622	0	115.306	155.705	0.988645	0.000192671
chr2:165630686-165633429-	mmu_circ_0009570	Zmynd8	15.8628	11.708	17.8607	1066.37	423.442	1210.68	0.988641	0.000192798
chr14:87228798-87266449-	no	Diaph3	13.122	2.86282	0.886442	141.358	0	0	0.988618	0.000193575
chrX:126608357-126643917+	no	Diaph2	4.6724	6.98107	5.94735	46.0179	187.667	105.677	0.988618	0.000193588
chr18:65798403-65804023+	mmu_circ_0007457	Zfp532	6.66091	1.50417	4.09854	161.104	0	102.305	0.988608	0.000193923
chr14:57367671-57390843-	mmu_circ_0000541	Pspc1	14.5598	11.8998	5.49771	82.2044	69.9778	0	0.988576	0.000195001
chr9:9046504-9059159-	no	Arhgap42	13.356	12.9928	10.4141	138.054	139.956	95.896	0.988526	0.000196718
chr2:143655819-143657793-	mmu_circ_0009404	Bfsp1	0.995156	0.0377748	0.816186	204.919	47.7111	200.449	0.988508	0.00019733
chr5:23306412-23316852+	mmu_circ_0012449	Rint1	9.39274	9.72891	6.62081	32.8818	35.7833	81.6192	-0.988502	0.000197552
chr5:100797312-100808020-	no	Sec31a	91.2246	88.0353	71.598	0	0	104.553	-0.988472	0.000198579
chr8:113645047-113648512+	mmu_circ_0014575	Pdpr	4.44357	6.97986	9.56958	128.222	47.7111	0	-0.988372	0.00020203
chr3:94864405-94867706-	no	Pip5k1a	29.0313	17.912	16.6572	30.6786	153.075	144.801	-0.988353	0.000202692
chr17:42982274-42989477-	mmu_circ_0006764	Cd2ap	16.4957	11.3694	9.91839	649.841	234.583	205.399	0.988348	0.000202851
chr4:59527145-59553802-	no	Ptbp3	26.5032	14.1147	14.2239	190.681	0	32.7147	0.988249	0.000206309
chr6:28476052-28495598+	mmu_circ_0013252	Snd1	73.7129	73.5222	38.6918	193.986	223.45	39.1236	0.988155	0.00020962
chr5:96557961-96563151-	mmu_circ_0012878	Cnot6l	5.26427	7.31315	5.84845	4465.58	10125.3	6857.81	0.98814	0.000210147
chr11:93929206-93933000+	mmu_circ_0003556	Spag9	25.6985	26.1235	28.589	82.2044	80.714	154.581	0.98813	0.000210502
chr16:13603120-13640423-	mmu_circ_0006072	Parn	11.1392	12.8791	10.7959	0	93.4361	0	0.98812	0.000210862
chr11:61959807-61975412+	mmu_circ_0000271	Specc1	11.1946	1.85383	1.35315	366.023	0	43.6196	0.988091	0.000211898
chr4:64850296-64898965+	no	Pappa	2.49876	16.5436	4.8211	0	58.8444	0	0.988034	0.000213927
chr4:64837242-64857926+	no	Pappa	2.49876	16.5436	4.8211	0	93.4361	0	0.988034	0.000213927
chr16:46436466-46438181-	mmu_circ_0000689	Nectin3	4.78591	3.01811	3.52459	238.902	0	32.7147	0.987971	0.000216187
chr16:33204757-33206088+	mmu_circ_0006208	Osbpl11	12.9207	22.5109	17.5707	175.342	34.5917	88.0282	-0.987928	0.000217736
chr19:34915246-34915599-	mmu_circ_0007714	Pank1	1.66331	1.34296	1.37325	300.259	103.775	87.2391	0.987924	0.00021785
chr10:106460709-106490572-	circ_acss3_1	Acss3	0.14588	18.8011	38.6582	0	769.359	1241.15	0.987924	0.00021785
chr12:81449306-81505685-	no	Dcaf5	8.01717	9.64838	9.11008	0	81.9056	43.6196	0.987817	0.000221735
chr11:77820228-77823296+	mmu_circ_0000298	Phf12	13.4078	14.9707	13.4459	143.562	0	116.582	-0.987799	0.000222372
chr9:62605411-62622191+	no	Itga11	9.37105	2.27044	44.7549	0	0	81.6192	0.987756	0.000223959
chr2:158208239-158208899+	mmu_circ_0001100	Snhg11	0.473447	2.04784	9.88447	0	0	116.582	0.987731	0.00022487
chr17:66187023-66188299+	no	Ppp4r1	27.5553	12.5364	12.8749	233.394	0	43.6196	0.98771	0.000225625
chr4:88794092-88802517+	no	Mtap	35.1329	19.1389	15.9205	144.663	0	0	0.987696	0.000226161
chr10:126711769-126715464+	no	Dctn2	89.9537	74.6908	81.3326	110.68	0	32.7147	0.98769	0.000226363
chr1:193947419-193949908-	mmu_circ_0008570	Rcor3	4.2421	3.43262	4.87612	204.919	57.6528	267.791	0.987578	0.000230492
chr6:112615271-112631670-	no	Rad18	13.7305	4.17986	2.39894	300.259	92.2445	0	0.987559	0.000231214
chr16:38220057-38228862+	mmu_circ_0006266	Gsk3b	17.8369	16.9266	12.4368	0	0	51.1525	-0.987529	0.000232315
chr9:71764811-71791825-	no	Tcf12	34.0949	31.9444	22.7201	65.7635	69.1834	216.639	-0.987379	0.000237916
chr2:29872717-29875567+	mmu_circ_0009809	Sptan1	61.9984	59.2285	52.5782	224.664	247.703	277.572	-0.987374	0.000238131
chr17:64973867-65024587+	no	Man2a1	36.7298	86.2603	53.1943	0	82.7	39.1236	0.987215	0.000244137
chr1:52765007-52766599-	mmu_circ_0000037	Mfsd6	4.48904	1.03323	1.62287	158.901	0	0	0.987202	0.000244651
chr6:119870127-119871046+	mmu_circ_0001516	Rad52	7.59699	4.19112	6.799	1613.33	706.53	1268.58	0.987194	0.000244938
chr8:98275640-98277050-	mmu_circ_0015140	Cnot1	23.4544	21.5562	17.816	160.002	83.4944	0	0.987033	0.000251105
chr13:64344941-64348626-	mmu_circ_0000472	Cdc14b	3.19855	1.58621	1.93581	0	223.45	141.764	-0.986903	0.000256162
chr2:156090016-156102404+	mmu_circ_0009494	Phf20	5.41135	9.0644	8.38288	147.968	80.714	103.429	-0.986898	0.000256386
chr5:73586224-73612311-	mmu_circ_0001356	Fryl	5.41724	5.97993	4.0936	1124.34	1208.7	617.202	0.986817	0.000259536
chr9:23058815-23105466+	circ_Bmper	Bmper	27.8784	126.548	46.3042	0	1137.53	385.162	0.986775	0.000261213
chr16:96274131-96290234-	mmu_circ_0006506	Brwd1	8.19552	9.64197	9.63277	207.122	34.5917	65.4293	-0.98677	0.000261404
chr9:56934387-56937361+	mmu_circ_0015710	Sin3a	9.1155	10.4832	8.59193	138.054	152.281	136.144	0.986768	0.000261489
chr4:141039639-141050313-	mmu_circ_0001291	Spen	7.55023	11.1503	8.65684	128.222	200.786	160.99	0.986746	0.000262349
chr10:62769095-62774662+	mmu_circ_0002353	Herc4	11.2416	8.69265	8.35163	0	200.786	188.42	-0.98672	0.000263356
chr5:54444614-54466633+	no	Stim2	10.4835	7.83607	5.0352	46.0179	83.4944	105.677	-0.986713	0.000263633
chr15:93271931-93295676+	mmu_circ_0005986	Pphln1	15.1625	12.2209	10.1769	96.4421	70.7722	39.1236	0.986628	0.000267004
chr9:32536259-32541773+	no	Ets1	24.8013	6.93599	9.35445	233.394	0	68.4664	0.986538	0.000270623
chr17:46312099-46321758-	no	Polh	12.295	5.99213	4.65505	188.478	0	0	0.986485	0.000272757
chrX:93693186-93725764+	mmu_circ_0001887	Heph	5.45651	46.7713	42.1934	0	232.597	250.478	0.986375	0.000277191
chr9:48870297-48876947+	no	Zw10	13.2506	6.73253	6.14815	96.4421	23.8555	0	0.986324	0.00027926
chr6:4657073-4669496-	mmu_circ_0013403	Sgce	15.0285	15.1377	34.2101	78.8997	92.2445	152.668	0.986315	0.000279645
chr9:79969670-79971753+	no	Senp6	28.3706	21.1457	17.9195	32.8818	57.6528	62.0574	-0.986301	0.000280224
chr4:13762779-13774104+	mmu_circ_0001183	Runx1t1	1.76986	3.8207	2.58396	306.869	69.1834	248.23	-0.986235	0.000282904
chr6:31116475-31131149-	mmu_circ_0001454	Lncpint	0.0905282	0.0824284	0.150364	155.596	82.3028	343.002	0.986137	0.000286946
chr3:55889163-55895042-	mmu_circ_0001133	Nbea	4.98067	4.81781	3.46467	140.257	131.205	249.354	-0.986107	0.000288168
chr4:126600307-126603267-	mmu_circ_0001261	Zmym4	7.02951	5.67787	5.27077	369.328	198.006	91.4001	0.986082	0.000289198
chr8:11785712-11786260+	mmu_circ_0014612	Arhgef7	15.1363	13.0548	15.4633	227.969	436.164	140.305	-0.986068	0.000289806
chr4:128994891-129000113-	mmu_circ_0011224	Rbbp4	42.5137	30.6192	21.7107	1113.41	790.025	355.03	0.986014	0.000292054
chr11:19898122-19918192+	mmu_circ_0002867	Spred2	22.3433	9.80112	9.80377	0	198.8	241.821	-0.98597	0.000293888
chr8:63808015-63808815+	mmu_circ_0014878	Sh3rf1	6.07672	2.55978	1.71958	404.33	210.728	106.801	0.985828	0.00029984
chr10:76504560-76505719+	no	Slc19a1	14.9704	9.88311	11.5045	286.022	92.2445	182.8	0.985816	0.000300341
chr18:63953878-63984892+	mmu_circ_0000881	Wdr7	5.36607	7.68382	5.85367	65.7635	139.956	68.4664	0.985798	0.000301126
chr8:74843324-74844141+	no	Klf2	14.6364	1.19806	5.32807	223.563	0	32.7147	0.985787	0.00030156
chr13:94994849-95003135-	mmu_circ_0004895	Scamp1	10.0317	7.76835	7.74163	699.164	374.142	298.258	0.985761	0.000302668
chr11:21036048-21048428+	mmu_circ_0002873	Peli1	8.55468	13.3261	9.53733	63.5604	23.0611	48.9045	-0.985725	0.00030423
chr9:34791205-34792729-	mmu_circ_0015540	Kirrel3	0.84789	0.425559	0.752295	110.68	0	68.4664	0.985593	0.000309868
chr8:73985144-73985871-	mmu_circ_0014950	Abhd8	11.7445	13.1506	10.0373	30.6786	0	51.1525	-0.985508	0.000313506
chr11:83761946-83763196+	mmu_circ_0003463	Ddx52	15.1132	12.1416	10.698	206.02	198.403	191.457	0.985486	0.000314467
chr17:80537352-80549510+	no	Galm	9.0083	2.92114	7.4315	0	105.761	43.6196	-0.985482	0.000314632
chr4:119233207-119258429+	mmu_circ_0011114	Foxj3	15.7281	12.026	10.0551	0	141.544	174.478	-0.985481	0.000314684
chr9:50584648-50616911+	mmu_circ_0015651	Alg9	14.6675	5.46767	7.20054	94.239	0	32.7147	0.985462	0.000315481
chr1:52245522-52272538-	mmu_circ_0008766	Gls	35.6514	27.1702	28.7114	268.479	0	0	0.985346	0.000320533
chr6:115389857-115413303+	mmu_circ_0012961	Pparg	10.8427	53.8595	60.1729	0	57.6528	81.6192	0.985277	0.000323543
chr5:122227378-122228114+	mmu_circ_0012068	Atxn2	16.3957	12.8129	11.5691	221.36	46.1223	29.3427	0.985276	0.000323592
chr3:58835467-58846335+	mmu_circ_0010734	Med12l	0.0888956	0.262597	0.22544	0	280.706	176.391	0.985264	0.000324113
chr2:74406997-74411683-	mmu_circ_0001038	Lnpk	12.3511	5.84961	3.75219	615.858	280.706	254.973	0.98522	0.000326076
chr11:8418201-8419573-	mmu_circ_0000234	Tns3	57.138	14.0759	17.855	371.531	201.183	245.193	0.985216	0.000326224
chr3:144110233-144128249-	mmu_circ_0001177	Hs2st1	15.586	20.3008	11.9651	143.562	186.872	82.7432	0.985177	0.000327956
chr18:89158826-89180356+	mmu_circ_0000913	Rttn	2.08583	0.872545	0.867889	286.022	69.1834	19.5618	0.985128	0.000330108
chr3:132414150-132478313+	mmu_circ_0010468	Tbck	2.7404	3.36932	2.72486	153.393	81.9056	141.764	-0.98502	0.000334938
chr2:25821182-25822468-	mmu_circ_0009762	Camsap1	8.44155	5.4143	4.6479	2335.29	2108.07	2103.21	0.984923	0.000339269
chr4:58848993-58857074-	mmu_circ_0011712	Ecpas	18.9531	18.0965	16.709	0	23.0611	103.429	-0.98492	0.000339395
chr7:107503218-107503871-	mmu_circ_0001606	Ppme1	42.1033	19.4551	24.6831	333.141	47.7111	63.1814	0.984892	0.000340655
chr5:143731583-143732364+	mmu_circ_0012277	Fscn1	166.732	102.07	65.8547	561.028	383.686	339.965	0.984836	0.000343191
chr18:73822311-73837693-	mmu_circ_0007496	Smad4	31.2696	25.9007	24.5557	363.82	222.656	220.011	0.984833	0.000343297
chr9:115175211-115186109-	mmu_circ_0015363	Stt3b	62.3419	81.2781	67.8176	92.0358	0	51.1525	-0.984818	0.000343985
chr7:121363039-121366861-	mmu_circ_0001615	Copb1	73.3278	62.7709	51.653	380.261	223.45	135.02	0.984804	0.000344607
chr10:60708673-60712508-	no	Adamts14	6.85565	1.93205	2.81874	95.3406	0	32.7147	0.984785	0.000345483
chr1:91560235-91567846+	mmu_circ_0000061	Agap1	5.20646	5.24235	5.26266	255.343	526.819	814.279	0.984677	0.000350413
chr16:89860449-89867979-	mmu_circ_0000707	Tiam1	3.50922	1.04859	1.99892	96.4421	0	21.8098	0.984616	0.00035316
chr9:122274253-122288126+	mmu_circ_0001862	Abhd5	15.7244	52.432	51.2663	0	153.869	182.8	0.984605	0.000353669
chr3:117532494-117542956-	mmu_circ_0010391	Snx7	25.5295	11.7002	14.2753	158.901	0	0	0.984555	0.000355959
chr7:53869987-53890926-	mmu_circ_0014225	Sergef	4.72965	3.44323	3.49685	238.902	35.7833	0	0.984525	0.000357357
chr14:58475446-58484478-	mmu_circ_0005312	Zdhhc20	20.2319	19.253	14.4762	218.055	212.317	513.773	-0.984509	0.000358109
chr4:40886109-40890740-	no	Bag1	113.302	70.2146	74.8116	0	57.6528	63.1814	-0.984486	0.000359152
chr9:23185872-23211275+	no	Bmper	27.8784	126.548	46.3042	0	141.147	0	0.984461	0.000360336
chr9:23178276-23185918+	no	Bmper	27.8784	126.548	46.3042	0	174.15	0	0.984461	0.000360336
chr9:23170635-23211275+	no	Bmper	27.8784	126.548	46.3042	0	305.356	0	0.984461	0.000360336
chr9:23097848-23105466+	no	Bmper	27.8784	126.548	46.3042	0	268.778	0	0.984461	0.000360336
chr17:64245366-64260913+	mmu_circ_0006905	Fer	13.6152	6.40211	10.3038	155.596	23.0611	115.458	0.984443	0.000361135
chr13:74317882-74322221-	mmu_circ_0004780	Exoc3	10.3799	10.812	8.50755	0	0	52.2765	-0.984325	0.000366635
chr15:81261119-81268610+	no	Xpnpep3	3.3345	5.62187	4.50149	65.7635	281.897	142.553	0.984317	0.000367
chr2:71713462-71718167+	no	Pdk1	3.65	5.95191	21.3099	107.375	95.4221	282.068	0.984305	0.000367568
chr10:3192055-3193677+	mmu_circ_0002162	Cnksr3	3.24385	3.63701	5.97088	303.564	469.167	832.047	0.984275	0.000368978
chr2:91664616-91665509+	mmu_circ_0010258	Ambra1	9.07766	9.49846	7.54816	141.358	207.55	32.7147	0.984226	0.000371289
chr13:59575048-59578499-	mmu_circ_0004709	Agtpbp1	7.0012	6.98578	7.83448	98.6453	59.6388	251.267	0.984215	0.000371791
chr5:24910096-24915149-	no	Kmt2c	3.14973	6.40142	6.09063	0	70.375	78.2473	0.984165	0.000374154
chr18:35770524-35773156+	mmu_circ_0000861	Paip2	53.5936	73.2179	66.122	563.313	57.6528	156.829	-0.984028	0.000380625
chr5:140901215-140903521+	mmu_circ_0012244	Eif3b	126.179	83.789	56.9839	268.479	93.8333	43.6196	0.983856	0.000388838
chr15:6786915-6792917-	mmu_circ_0005739	Osmr	45.5929	57.0692	66.1867	623.569	1469.12	1801.24	0.983744	0.000394263
chr3:27519526-27584994-	no	Fndc3b	46.2959	98.6881	56.2885	0	198.8	0	0.983736	0.000394602
chr19:47357510-47388656-	no	Sh3pxd2a	29.8676	65.3107	52.8261	180.85	104.967	143.677	-0.983722	0.00039532
chr15:73161278-73173789-	mmu_circ_0005780	Ptk2	25.1761	16.4176	11.6665	172.037	103.775	32.7147	0.983626	0.000399988
chr16:35449488-35466743-	mmu_circ_0006237	Pdia5	48.8594	36.1748	28.8768	345.176	129.219	76.3342	0.9834	0.000411052
chr5:34263140-34264666-	no	Nelfa	8.4894	7.08551	5.59003	0	80.714	125.239	-0.983203	0.000420842
chr15:85222067-85223936+	mmu_circ_0005926	Atxn10	59.3662	43.9108	41.9847	188.478	327.622	314.783	-0.982967	0.000432695
chr15:35463050-35464115+	mmu_circ_0005607	Vps13b	2.9558	3.77017	5.14218	128.222	189.255	242.61	0.982947	0.000433745
chr5:137754578-137754936-	no	Trip6	43.2383	20.3755	29.5345	187.376	0	43.6196	0.982934	0.000434384
chr11:119012341-119015389-	mmu_circ_0002811	Tbc1d16	2.1878	3.19436	3.28532	63.5604	35.7833	39.1236	-0.982918	0.000435197
chr1:80602365-80603200-	mmu_circ_0008989	Dock10	1.1197	4.30452	5.44534	0	222.258	389.658	0.982894	0.000436426
chr4:115928772-115945469+	mmu_circ_0011074	Pik3r3	2.16132	4.34978	2.75787	156.698	0	88.0282	-0.982828	0.000439768
chr15:83160948-83165039-	no	Arfgap3	21.9571	18.8352	24.7251	61.3572	0	166.61	0.982819	0.000440238
chr7:128191351-128200913+	mmu_circ_0001624	Mettl9	43.3374	27.7885	29.0705	7261.99	11222.6	10168.1	-0.982819	0.000440242
chr17:25372126-25372572-	mmu_circ_0000732	Gnptg	14.5338	19.8059	18.1741	46.0179	210.728	132.772	0.98281	0.000440711
chr10:69605326-69617584+	mmu_circ_0002383	Ccdc6	19.8115	9.81019	11.2785	138.054	176.93	164.362	-0.982763	0.000443134
chr18:67705268-67747513-	mmu_circ_0007468	Spire1	11.9252	4.05483	3.78505	318.903	71.5666	0	0.98269	0.000446876
chr4:148757846-148761325-	no	Ube4b	19.3094	19.7681	17.4202	46.0179	46.1223	126.363	-0.982659	0.000448467
chr8:63528580-63533419+	mmu_circ_0014876	Nek1	4.55167	5.08952	4.69279	49.3226	93.8333	68.4664	0.982518	0.00045575
chr11:72459038-72486559+	no	Ube2g1	12.2989	12.0262	13.115	49.3226	0	117.706	0.982506	0.000456375
chr13:104674222-104679365-	mmu_circ_0000495	Erbin	21.316	19.8141	20.1235	4276	5904.34	5887.7	-0.982492	0.000457123
chr7:137384713-137386158-	mmu_circ_0001633	Fgfr2	2.55732	6.15856	1.63284	92.0358	211.919	19.5618	0.982433	0.000460172
chr1:142259525-142279672+	mmu_circ_0000084	Kcnt2	1.42084	1.31274	1.95321	298.056	304.164	476.897	0.982307	0.000466816
chr7:77499629-77503176-	no	Nr2f2	7.12482	25.0698	12.8244	161.104	624.228	224.961	0.982291	0.000467616
chr5:129615452-129628465+	no	Adgrd1	28.2923	35.447	64.2459	0	0	93.6481	0.982175	0.000473746
chr10:40154109-40156018+	no	Cdk19	5.67586	4.52996	4.36824	268.479	176.136	183.924	0.982045	0.000480653
chr1:140977749-141007062+	mmu_circ_0008220	Dennd1b	1.98696	1.79378	2.3334	270.682	305.356	114.334	-0.982027	0.000481629
chr11:80061939-80068364+	no	Rhot1	13.9434	13.2069	10.2665	0	0	197.077	-0.981922	0.000487277
chr10:82759898-82767120-	no	Slc41a2	14.1775	7.59708	4.84405	519.416	258.439	32.7147	0.981876	0.00048976
chr2:163201339-163202111-	no	Jph2	3.83413	0.898681	1.48796	124.918	0	0	0.981835	0.000491973
chr8:73814140-73815035+	mmu_circ_0014944	Myo9b	29.4962	21.2512	20.8899	370.429	57.6528	109.049	0.981826	0.000492462
chr5:38936912-38942706-	mmu_circ_0001344	Wdr1	151.841	45.6702	65.622	370.429	34.5917	29.3427	0.981785	0.000494652
chr2:75689550-75692662+	no	Agps	19.1404	7.63688	7.23917	189.58	0	32.7147	0.981711	0.000498661
chr14:122532501-122538996+	mmu_circ_0005008	Tm9sf2	80.7421	64.6801	54.9571	0	46.1223	101.181	-0.981636	0.000502765
chr10:116536998-116539254-	mmu_circ_0001983	Frs2	9.18626	15.1433	12.4713	230.172	919.244	495	0.981603	0.000504582
chr16:14419792-14423353+	no	Abcc1	34.0624	18.9223	14.6879	328.735	209.933	132.772	0.981596	0.000504943
chr2:25799945-25822468-	no	Camsap1	8.44155	5.4143	4.6479	95.3406	0	0	0.981584	0.000505613
chr12:70405530-70410032+	no	Klhdc2	33.4512	24.6503	18.5004	243.308	57.6528	0	0.981459	0.00051245
chr12:81449306-81477718-	mmu_circ_0004223	Dcaf5	8.01717	9.64838	9.11008	82.2044	141.942	112.086	0.981321	0.000520094
chr9:30860824-30861898+	mmu_circ_0015512	Zbtb44	4.63119	3.22556	2.86578	202.716	0	0	0.981232	0.000525047
chr17:31733740-31740304+	mmu_circ_0006688	Pknox1	5.28989	7.32536	5.14439	95.3406	69.1834	104.553	-0.981231	0.000525101
chr13:58293082-58300431-	mmu_circ_0004696	Ubqln1	59.4309	39.7946	38.3709	2476.65	1557.4	1689.83	0.981209	0.00052632
chr15:91535536-91543293+	mmu_circ_0000639	Lrrk2	22.7252	4.47653	5.64942	618.061	245.32	180.552	0.981043	0.000535636
chr2:157614727-157616531+	no	Ctnnbl1	16.8824	10.4551	8.79958	127.121	0	0	0.981028	0.000536514
chr10:45325314-45372544+	mmu_circ_0002238	Hace1	2.07118	1.43179	1.56298	156.698	0	0	0.980956	0.000540556
chr4:123213444-123231608-	mmu_circ_0001258	Macf1	13.7948	11.7099	13.4013	124.918	258.042	174.143	-0.980895	0.000544041
chr11:87886558-87889876+	mmu_circ_0003531	Vezf1	13.7317	9.75225	10.1945	287.123	81.9056	143.677	0.980818	0.000548407
chr4:107690311-107691547-	no	Podn	3.02893	17.8959	75.2376	0	0	209.106	0.980812	0.000548713
chr8:93456147-93457761+	mmu_circ_0001714	Chd9	5.06706	8.36931	6.93209	563.313	93.8333	215.515	-0.980744	0.000552605
chr17:64973867-64974791+	mmu_circ_0000803	Man2a1	36.7298	86.2603	53.1943	849.252	1719.22	976.393	0.980708	0.000554667
chr2:91645180-91665509+	mmu_circ_0001046	Ambra1	9.07766	9.49846	7.54816	601.62	605.547	244.523	0.98066	0.000557462
chr7:17096541-17134556-	mmu_circ_0014038	Arhgap35	17.2777	16.2189	14.5412	192.884	139.956	98.144	0.980565	0.000562891
chr8:47878846-47904262+	mmu_circ_0001674	Irf2	8.70208	12.4591	12.3705	257.546	23.0611	76.3342	-0.980511	0.000566053
chr15:77638297-77643661-	no	Myh9	467.887	135.883	164.936	576.45	269.572	224.172	0.980496	0.000566873
chr13:15751794-15754363+	no	Gli3	6.09552	6.4329	3.28677	65.7635	93.8333	0	0.980485	0.000567548
chr13:55696065-55696975+	mmu_circ_0004678	Tmed9	206.654	190.512	121.734	112.883	70.7722	0	0.980441	0.000570087
chr13:55152101-55171168-	mmu_circ_0004661	Uimc1	9.33023	14.0127	11.6418	259.749	175.342	232.829	-0.980307	0.000577879
chr5:4888836-4894167-	mmu_circ_0012667	Cdk14	8.19534	9.09826	8.9832	283.819	0	90.2761	-0.980221	0.000582957
chr9:18099743-18106627+	mmu_circ_0001747	Chordc1	41.4464	21.4817	16.3087	332.04	635.361	828.675	-0.980007	0.000595602
chr9:108510932-108514081-	no	Arih2	17.5562	18.4693	16.0321	82.2044	70.375	132.772	-0.979981	0.000597134
chr2:24739665-24740222-	mmu_circ_0009744	Ehmt1	13.2749	14.7901	9.04856	115.086	57.6528	187.296	-0.979978	0.000597278
chr12:70733046-70759065-	mmu_circ_0004144	Sos2	6.7461	4.5438	4.79288	276.107	482.683	419.336	-0.979968	0.000597911
chr12:56887156-56896763-	mmu_circ_0004096	Ralgapa1	7.6189	6.84176	6.92726	122.714	93.8333	90.2761	0.979942	0.000599467
chr11:70491785-70495270-	no	Camta2	6.52302	10.459	11.6167	187.376	35.7833	32.7147	-0.979834	0.000605929
chr3:50221909-50242837-	mmu_circ_0010676	Slc7a11	15.039	1.27339	0.916359	966.542	224.244	0	0.979803	0.000607765
chr7:73475554-73478172-	no	Lrrk1	17.3786	3.48936	7.58921	144.663	0	68.4664	0.979789	0.000608628
chr6:29536037-29539229-	mmu_circ_0013256	Tnpo3	24.1647	15.2307	14.5494	269.581	644.508	588.648	-0.979656	0.000616625
chr6:56799631-56801501+	no	Fkbp9	112.183	192.456	150.224	249.835	0	87.2391	-0.979559	0.000622462
chr15:3275897-3297601-	no	Ghr	15.5659	33.832	101.158	0	0	82.7432	0.979261	0.000640697
chr15:3290918-3408008-	no	Ghr	15.5659	33.832	101.158	0	0	229.792	0.979261	0.000640697
chr3:27040547-27043981-	mmu_circ_0001112	Ect2	11.9715	3.03798	0.612954	95.3406	0	0	0.979242	0.000641865
chr19:45033494-45043624+	no	Slf2	8.66683	5.10853	4.14244	78.8997	0	0	0.979235	0.000642273
chr1:66808621-66854178-	mmu_circ_0008909	Kansl1l	2.20163	4.50367	2.94428	0	116.894	58.6854	0.979183	0.000645493
chr15:27546078-27553113-	no	Otulin	15.1692	17.2754	16.8235	157.799	0	0	-0.979016	0.000655855
chr2:103518901-103523648+	no	Abtb2	8.60827	2.58669	0.940607	190.681	0	0	0.978992	0.000657355
chr15:72830401-72862073-	mmu_circ_0005762	Trappc9	5.00201	9.9396	8.8703	98.6453	1021.03	648.793	0.97898	0.000658109
chr6:124655175-124655674-	mmu_circ_0001521	Emg1	64.5219	42.5432	29.7076	398.905	190.844	145.925	0.97887	0.000665029
chr2:167336375-167338124+	mmu_circ_0009606	Rnf114	24.911	12.7641	20.8654	508.483	221.861	469.364	0.978655	0.000678537
chr16:11199477-11199812-	mmu_circ_0006056	Rsl1d1	87.786	52.7671	32.0914	162.206	177.328	195.953	-0.978556	0.00068486
chr13:35907777-35908444+	mmu_circ_0000451	Cdyl	11.5259	5.10002	4.81175	578.653	127.631	208.771	0.978541	0.000685768
chr3:60399515-60407816+	mmu_circ_0010743	Mbnl1	31.7243	37.7272	44.0909	115.086	234.583	511.86	0.978273	0.000702971
chr6:115576308-115594660-	no	Raf1	23.6678	25.1837	26.9074	98.6453	70.7722	0	-0.978246	0.000704718
chr15:3985259-4009996+	mmu_circ_0005660	Oxct1	35.8881	32.0607	47.2096	206.02	153.075	273.411	0.978237	0.00070528
chr4:99975484-100007121+	circ_Ror1	Ror1	2.84621	24.4586	11.8637	30.6786	926.008	567.173	0.978168	0.00070973
chr16:93847532-93853462+	mmu_circ_0006475	Morc3	12.3594	10.5202	8.88908	336.446	189.255	130.859	0.978082	0.000715315
chr14:75175387-75186197-	mmu_circ_0000555	Lrch1	3.34701	1.43784	3.3115	175.342	115.306	190.668	0.978061	0.000716723
chr2:158318099-158318749+	mmu_circ_0009520	Ralgapb	10.7626	11.1438	9.407	0	0	131.648	-0.977965	0.000722969
chr1:164645522-164646492-	no	Prrc2c	28.5784	34.4504	26.9812	122.714	0	121.867	-0.977932	0.000725103
chr7:140164372-140165306+	mmu_circ_0013961	Zranb1	8.98877	8.86587	8.42912	0	0	41.3716	-0.977931	0.000725183
chr12:81464990-81505685-	no	Dcaf5	8.01717	9.64838	9.11008	110.68	294.619	270.828	0.977911	0.00072651
chr2:32664620-32667625-	mmu_circ_0009859	Stxbp1	16.8432	7.69864	6.86988	128.222	23.8555	39.1236	0.977865	0.000729508
chr10:127083946-127085245+	no	Stat6	35.1257	19.5693	32.8041	446.024	211.522	364.476	0.977864	0.000729586
chr5:100898843-100909340-	no	Lin54	8.66276	3.92707	2.88695	95.3406	35.7833	0	0.977848	0.000730623
chr11:65532985-65569873-	mmu_circ_0003236	Map2k4	22.166	18.3981	16.6547	254.241	46.1223	19.5618	0.977803	0.000733597
chr9:22692024-22692440+	mmu_circ_0001757	Bbs9	1.50114	1.19978	1.84384	1081.55	435.767	1425.53	0.977759	0.000736495
chr5:122195731-122199238+	mmu_circ_0001405	Atxn2	16.3957	12.8129	11.5691	1686.47	1306.9	1000.45	0.977747	0.000737261
chr5:53195617-53210504+	mmu_circ_0012691	Zcchc4	3.50781	2.38278	2.457	170.936	46.1223	21.8098	0.977708	0.000739864
chr4:149874111-149884147+	mmu_circ_0001305	Rere	18.4725	30.415	24.5522	289.326	574.133	381.455	0.977705	0.000740044
chr10:62726773-62746089+	no	Herc4	11.2416	8.69265	8.35163	143.562	46.1223	0	0.977633	0.000744853
chr15:40584441-40605692+	mmu_circ_0000597	Zfpm2	2.1504	2.9487	2.47867	153.393	0	62.0574	-0.977627	0.000745219
chr2:103615573-103616314-	mmu_circ_0009125	Caprin1	114.295	63.4208	48.9799	78.8997	0	0	0.977605	0.000746698
chr3:27519526-27542011-	mmu_circ_0001113	Fndc3b	46.2959	98.6881	56.2885	2510.47	3921.13	2458.24	0.977597	0.000747203
chr14:47635951-47636470+	mmu_circ_0000529	Samd4	16.6657	4.13017	7.20998	4911.86	774.125	894.201	0.977512	0.000752891
chr10:109253309-109261737-	mmu_circ_0000211	Nav3	3.72168	7.50267	4.06639	979.761	1547.46	886.906	0.977456	0.000756616
chr6:118952594-119007533-	mmu_circ_0012993	Cacna1c	5.83627	3.05543	1.55066	1559.43	704.147	552.108	0.977422	0.000758889
chr6:108763620-108768607+	mmu_circ_0012927	Arl8b	44.2836	41.6175	32.4548	734.249	913.286	1162.23	-0.977393	0.000760821
chr14:58475446-58497296-	mmu_circ_0005314	Zdhhc20	20.2319	19.253	14.4762	65.7635	116.497	203.486	-0.977367	0.000762609
chr14:79382042-79384109+	mmu_circ_0005455	Vwa8	6.74517	8.11593	9.39839	78.8997	130.411	235.077	0.977351	0.000763665
chr9:72424845-72441167+	no	Rfx7	4.60251	5.05707	4.08838	111.781	23.8555	338.506	-0.977212	0.000773037
chr14:119026673-119031409-	no	Abcc4	7.64631	4.55463	2.83294	109.578	59.6388	0	0.977204	0.000773584
chr4:149805631-149851577+	mmu_circ_0011442	Rere	18.4725	30.415	24.5522	63.5604	164.208	95.896	0.97719	0.000774544
chr7:106214309-106247983-	mmu_circ_0001601	Uvrag	14.5574	12.1692	10.9689	65.7635	116.497	171.895	-0.977145	0.000777548
chrX:93093603-93095039+	mmu_circ_0001886	Zc3h12b	0.613253	0.581767	0.846655	30.6786	59.6388	279.82	0.976873	0.000796104
chr4:99415376-99419882+	mmu_circ_0011909	Alg6	3.88912	2.60372	2.41181	422.974	679.1	652.165	-0.976854	0.00079744
chr10:59062675-59063441-	mmu_circ_0000170	Mcu	19.0947	8.65176	7.31007	531.451	70.375	126.363	0.976835	0.000798744
chr17:88116794-88118145+	mmu_circ_0007085	Msh2	9.13788	4.64792	3.34663	94.239	0	0	0.976803	0.000800899
chr17:29414801-29419836+	no	BC004004	16.6044	27.1031	18.9635	0	93.8333	0	0.976801	0.000801019
chrX:53896544-53908230+	mmu_circ_0016305	Slc9a6	4.07146	6.7828	12.8988	176.443	199.197	409.555	0.976793	0.000801565
chr14:61325550-61328406+	mmu_circ_0000547	Spata13	3.15628	1.47007	1.77851	95.3406	35.7833	32.7147	0.976741	0.000805167
chr9:64683092-64690496+	mmu_circ_0015783	Dennd4a	6.82131	12.2264	15.7491	49.3226	256.85	307.25	0.976532	0.000819667
chr17:50186621-50194952-	mmu_circ_0006809	Rftn1	10.4568	1.95662	3.31673	573.145	153.869	119.619	0.976469	0.000824025
chr8:113155929-113160933+	mmu_circ_0001727	Vac14	18.7683	12.5856	10.6882	161.104	94.2305	43.6196	0.976465	0.000824314
chrX:126581860-126623302+	no	Diaph2	4.6724	6.98107	5.94735	30.6786	177.328	83.8672	0.976442	0.000825963
chr7:4386595-4395923-	no	Rdh13	10.1156	5.57321	5.32	176.443	47.7111	0	0.976437	0.00082629
chr10:107677160-107680186+	no	Ppp1r12a	25.9648	21.2104	22.5428	128.222	95.4221	110.962	0.976285	0.000836948
chr11:117151711-117152350+	mmu_circ_0002788	2021-09-09	87.7468	44.505	25.6788	3221.67	2206.27	1206.97	0.976178	0.000844488
chr17:5886996-5899495+	no	Snx9	97.1801	38.0422	31.27	481.109	139.956	186.172	0.976177	0.000844555
chr16:92689220-92695982-	no	Runx1	20.2995	6.95135	5.25166	430.685	70.7722	116.582	0.975791	0.000871992
chr18:5633201-5705241+	mmu_circ_0007395	Zeb1	11.5202	14.4669	16.3332	318.903	444.914	618.78	0.975731	0.000876324
chr5:30574008-30584307+	no	Selenoi	9.95977	8.12665	6.98073	323.31	186.475	0	0.975719	0.000877226
chr4:125800959-125803062+	mmu_circ_0011154	Stk40	23.4477	16.5118	17.2209	78.8997	92.2445	88.0282	-0.975643	0.000882636
chr6:22082228-22095687+	mmu_circ_0001447	Cped1	8.02382	28.9308	32.1364	728.741	5484.87	4971.55	0.975637	0.000883114
chr1:60005896-60015279+	mmu_circ_0008836	Fam117b	4.97534	5.18023	6.81214	0	47.7111	147.049	0.975534	0.000890549
chr16:27405732-27417451+	no	Ccdc50	16.1673	28.4263	23.8545	0	93.8333	78.2473	0.975391	0.000900943
chr2:130375220-130375578+	mmu_circ_0001067	Ptpra	18.7813	24.2959	21.6532	61.3572	0	41.3716	-0.975333	0.000905201
chr9:122868234-122875104+	no	Kif15	6.18907	3.43324	0.545618	317.802	234.981	32.7147	0.975049	0.000926075
chr18:31931323-31931768+	no	Ammecr1l	9.16703	5.56461	7.78864	321.107	138.367	215.515	0.974943	0.000933911
chr14:67634853-67642027-	no	Ppp2r2a	48.2827	28.4404	26.2324	80.0012	47.7111	32.7147	0.974912	0.000936181
chr12:56508455-56515485+	mmu_circ_0004081	Psma6	129.626	87.2834	83.0429	111.781	34.5917	0	0.974878	0.000938751
chr3:135289558-135332303-	no	Nfkb1	31.3554	15.3916	16.5803	221.36	0	65.4293	0.974813	0.000943597
chr9:75377175-75380399-	mmu_circ_0015887	Tmod3	46.6012	18.8042	24.7988	176.443	35.7833	32.7147	0.974784	0.00094574
chr4:138794823-138818012+	mmu_circ_0011353	Capzb	248.219	103.167	102.974	143.562	58.4472	78.2473	0.974727	0.000949979
chr3:41385116-41400748+	mmu_circ_0010668	Jade1	17.6271	21.2135	15.973	295.853	250.483	343.791	-0.974654	0.000955512
chr1:183117736-183129075-	no	Wdr26	24.0288	31.97	33.1298	0	117.292	103.429	0.97464	0.000956533
chr5:130663270-130673986+	mmu_circ_0001415	Rabgef1	16.5043	10.51	11.8379	466.871	245.32	241.821	0.974556	0.000962884
chr6:141407576-141414762+	no	Pde3a	5.96551	5.65108	5.87671	78.8997	23.8555	52.2765	0.974275	0.000984159
chr11:77377165-77393347-	no	Taok1	11.082	8.76699	10.5361	0	70.375	0	-0.974232	0.00098743
chr6:31368930-31409067+	no	Mkln1	5.0579	6.00632	5.83706	234.496	70.375	58.6854	-0.974215	0.000988751
chr1:82336893-82339437+	mmu_circ_0008992	Rhbdd1	18.7281	11.1272	8.97602	676.114	601.166	545.364	0.974174	0.000991888
chr17:30272267-30329675+	mmu_circ_0006674	Zfand3	42.9287	39.766	45.807	82.2044	0	113.21	0.974072	0.000999681
chr17:68204773-68210695-	no	Arhgap28	2.02392	3.78235	3.63397	0	81.9056	97.8091	0.974066	0.00100012
chr17:50176265-50194952-	mmu_circ_0006808	Rftn1	10.4568	1.95662	3.31673	1169.26	271.161	185.383	0.974057	0.00100083
chr10:74736761-74742706+	mmu_circ_0000180	Specc1l	16.0445	14.8932	12.4637	1623.93	1761.36	2989.44	-0.973937	0.00101007
chr5:96535234-96563151-	mmu_circ_0012877	Cnot6l	5.26427	7.31315	5.84845	604.925	869.944	620.239	0.973916	0.00101167
chr17:65060043-65064052+	mmu_circ_0000804	Man2a1	36.7298	86.2603	53.1943	177.545	291.839	238.449	0.973874	0.00101493
chr12:13381501-13386575+	no	Nbas	11.8046	10.6556	8.45785	380.261	342.728	80.4952	0.973794	0.00102113
chr11:104229993-104240140-	mmu_circ_0000330	Kansl1	14.042	11.9353	12.1038	837.218	222.258	410.009	0.973568	0.00103872
chr12:8275169-8282696+	mmu_circ_0004234	Ldah	15.0698	13.5164	12.8911	207.122	107.35	101.181	0.973545	0.00104052
chr3:27387158-27407461-	no	Fndc3b	46.2959	98.6881	56.2885	138.054	401.175	244.069	0.973355	0.00105544
chr2:166765134-166766992+	mmu_circ_0009595	Cse1l	38.3638	21.8232	12.2238	582.976	280.308	226.755	0.973297	0.00106006
chr19:4320151-4321056-	mmu_circ_0007803	Kdm2a	16.3815	14.5193	17.1478	645.435	551.469	737.945	0.973276	0.00106171
chr8:108602503-108607873+	mmu_circ_0014522	Nfatc3	13.9627	13.0212	10.5657	46.0179	47.7111	83.8672	-0.973172	0.00106996
chr4:141251321-141261973-	mmu_circ_0011383	Ddi2	10.3994	11.7039	11.7962	189.58	71.5666	21.8098	-0.972794	0.0011002
chr12:52720800-52730494-	mmu_circ_0004026	Strn3	33.4157	19.451	22.8294	174.24	0	0	0.972752	0.0011036
chr2:66589926-66595428-	no	Scn7a	0.82124	9.67863	25.136	0	71.5666	495	0.972748	0.00110386
chr2:37324896-37330986+	mmu_circ_0009920	Rabgap1	15.2762	15.5304	12.2823	234.496	210.728	98.144	0.972674	0.00110985
chr6:56652999-56653403-	no	Lsm5	25.7692	13.2176	9.2045	110.68	0	0	0.972668	0.00111036
chr17:80049641-80058813+	mmu_circ_0007033	Rmdn2	5.69897	4.70548	6.40111	1930.96	1577.28	2018.55	0.972246	0.00114474
chr2:18023084-18045439+	mmu_circ_0000982	Mllt10	8.06687	7.31838	5.60424	335.344	320.064	119.954	0.971964	0.00116798
chr5:142979866-142983042-	mmu_circ_0012267	Radil	2.24641	1.5251	2.79846	690.434	431	1152.78	0.971929	0.00117093
chr15:102130233-102134576+	mmu_circ_0000652	Espl1	5.68781	1.93145	0.548952	451.532	233.789	32.7147	0.971891	0.00117408
chr12:52490268-52494897+	mmu_circ_0004023	Scfd1	32.1272	28.5703	23.9531	361.617	441.736	486.343	-0.971884	0.00117464
chr2:6642462-6705434-	mmu_circ_0010110	Celf2	7.14445	34.5557	24.0094	30.6786	281.5	240.362	0.971864	0.00117629
chr15:99463145-99468205-	mmu_circ_0006036	Racgap1	22.3234	6.90288	1.87544	270.682	0	0	0.971773	0.00118388
chr15:99459064-99468205-	no	Racgap1	22.3234	6.90288	1.87544	128.222	0	0	0.971773	0.00118388
chr5:29613930-29650445-	no	Lmbr1	3.13563	5.63792	6.33885	49.3226	233.789	375.381	0.971771	0.00118406
chr4:58188802-58192579-	mmu_circ_0011707	Svep1	21.836	102.565	118.68	4008.71	6775.49	8526.25	0.971678	0.00119182
chr19:60639064-60640197-	mmu_circ_0007987	Cacul1	11.1242	7.22856	7.26421	126.019	35.7833	58.6854	0.971655	0.00119373
chr5:90646541-90651360-	no	Cox18	11.4557	9.14873	8.39465	110.68	0	0	0.971651	0.00119409
chr8:34905553-34944926-	no	Rbpms	30.6676	16.4202	25.31	177.545	23.0611	87.2391	0.971454	0.00121066
chr17:6016265-6019478+	no	Synj2	13.1708	5.29698	4.73225	206.02	0	39.1236	0.971422	0.00121334
chr5:129677680-129685571+	no	Adgrd1	28.2923	35.447	64.2459	0	211.522	506.24	0.97136	0.00121865
chr17:74258586-74261880-	no	Xdh	38.3416	129.651	179.378	0	94.2305	215.18	0.971297	0.00122395
chr4:154889739-154917302+	mmu_circ_0011492	Gnb1	157.412	63.6024	71.5471	413.142	233.789	195.953	0.971286	0.00122493
chr18:65782637-65784988+	mmu_circ_0000883	Zfp532	6.66091	1.50417	4.09854	321.107	0	229.792	0.971233	0.00122937
chr1:192709212-192723450-	mmu_circ_0000133	Rps6kc1	8.80871	4.35826	4.37669	1539.69	562.206	807.989	0.971216	0.00123087
chr8:23645490-23656072+	mmu_circ_0001664	Slc20a2	34.5568	13.8247	7.58725	538.06	280.706	286.229	0.970978	0.00125121
chrX:157020898-157026950+	no	Phka2	3.01765	5.69811	9.83516	0	23.0611	136.144	0.970873	0.00126023
chr4:59609734-59619415+	no	Hsdl2	7.4008	10.9972	16.8436	0	46.1223	297.134	0.970819	0.00126487
chr5:52572220-52576142-	mmu_circ_0012688	Dhx15	85.122	54.0172	35.8402	417.549	105.761	54.5244	0.970733	0.00127226
chr9:108513963-108517477-	no	Arih2	17.5562	18.4693	16.0321	332.04	233.392	401.687	-0.970644	0.00128003
chr1:80318359-80319631-	no	Cul3	26.101	21.1846	22.857	49.3226	116.1	109.049	-0.970175	0.00132105
chr7:117173204-117175280+	no	Ipo7	92.1393	48.0637	30.4439	0	46.9167	48.9045	-0.970141	0.00132406
chr13:76030353-76077086-	mmu_circ_0004790	Rhobtb3	13.8191	7.79628	8.67087	191.783	23.0611	0	0.970106	0.00132712
chr1:140982459-141007062+	mmu_circ_0008223	Dennd1b	1.98696	1.79378	2.3334	98.6453	80.714	223.048	0.970099	0.00132774
chr13:32317003-32326266-	mmu_circ_0004572	Gmds	13.1006	14.1457	12.6426	279.412	419.47	270.039	0.96995	0.00134097
chr18:65811213-65816286+	mmu_circ_0000887	Zfp532	6.66091	1.50417	4.09854	266.276	23.0611	92.5241	0.96983	0.00135165
chr2:130632606-130648236-	mmu_circ_0009343	4930402H24Rik	17.702	12.9734	14.4735	92.0358	207.55	145.925	-0.969741	0.00135954
chr5:29613930-29673446-	no	Lmbr1	3.13563	5.63792	6.33885	0	256.85	245.982	0.969632	0.00136935
chr8:88418714-88425856+	no	Phkb	5.41322	6.38638	9.23267	0	0	143.677	0.969484	0.0013826
chr6:113358898-113359334+	mmu_circ_0001505	Ttll3	2.11784	3.38357	4.00361	1649.18	1875.48	2147.16	0.969467	0.00138418
chr10:82717527-82718887-	mmu_circ_0002494	Slc41a2	14.1775	7.59708	4.84405	268.479	130.014	122.991	0.969329	0.00139667
chr7:86468354-86470487+	mmu_circ_0014411	Abhd2	27.8035	17.6546	11.5793	440.516	342.33	200.449	0.969242	0.00140453
chr4:58097386-58097858-	no	Svep1	21.836	102.565	118.68	0	94.6277	156.829	0.969189	0.00140933
chr9:36743905-36890861-	no	Pknox2	15.3115	13.022	12.2338	96.4421	0	0	0.969145	0.00141337
chr16:33427279-33435060+	mmu_circ_0006214	Zfp148	7.5804	7.64814	6.45629	30.6786	0	101.181	-0.969028	0.00142406
chr4:141072750-141078307-	mmu_circ_0011379	Spen	7.55023	11.1503	8.65684	339.751	324.842	338.841	-0.968844	0.00144095
chr16:17683251-17697787-	no	Med15	28.015	20.7803	20.5228	197.291	388.453	464.868	-0.968759	0.00144872
chr5:122222675-122228114+	mmu_circ_0001406	Atxn2	16.3957	12.8129	11.5691	448.227	0	0	0.968718	0.00145257
chr10:61909771-61910521-	no	Supv3l1	11.1399	10.5061	8.45633	49.3226	46.1223	166.61	-0.968608	0.00146271
chr16:24845176-24890045+	no	Lpp	20.4804	9.84576	14.6303	315.599	47.7111	107.59	0.968607	0.0014628
chr6:39115095-39131612-	no	Kdm7a	2.25988	9.54758	7.4987	0	197.608	98.144	0.968567	0.00146648
chrX:93347862-93353282+	no	Msn	380.875	56.5142	98.5654	160.002	0	58.6854	0.968545	0.00146853
chr5:142058246-142089194+	mmu_circ_0012256	Sdk1	1.87833	8.55544	4.86238	143.562	1092.2	352.113	0.968504	0.00147235
chr1:64612790-64622903+	mmu_circ_0008890	Creb1	6.57224	5.18849	5.15356	256.445	71.5666	0	0.968356	0.00148618
chr8:33057455-33078657-	mmu_circ_0014776	Nrg1	5.1954	0.577328	1.77571	109.578	0	0	0.968236	0.00149737
chr8:33057455-33060439-	no	Nrg1	5.1954	0.577328	1.77571	109.578	0	0	0.968236	0.00149737
chr10:80571492-80580974+	mmu_circ_0000188	Map2k2	53.706	45.2089	30.8992	176.443	178.916	194.829	-0.968102	0.00150996
chr1:16453115-16499489-	mmu_circ_0000014	Stau2	5.98912	2.43628	2.57804	430.685	260.028	209.895	0.968032	0.00151659
chrX:147043128-147048494+	no	Pfkfb1	1.27525	3.91809	9.01961	32.8818	58.8444	299.382	0.967951	0.00152424
chr13:15732901-15754363+	mmu_circ_0004516	Gli3	6.09552	6.4329	3.28677	82.2044	105.364	39.1236	0.96795	0.00152436
chr9:110116012-110124660+	no	Smarcc1	25.5533	19.3583	10.9358	107.375	236.172	306.915	-0.967871	0.00153182
chr6:100561729-100587116-	mmu_circ_0012890	Shq1	6.12733	3.40382	2.58057	592.808	103.775	120.743	0.967871	0.00153184
chr17:86873656-86881589+	mmu_circ_0000830	Prkce	3.31215	5.9198	4.65302	122.714	398.792	202.697	0.967761	0.00154225
chr9:109881353-109902344+	no	Map4	92.3798	40.2467	46.2005	76.6965	177.725	197.077	-0.967724	0.00154579
chr15:33179680-33311202+	no	Cpq	5.51025	11.0225	54.8674	269.581	201.183	619.785	0.96767	0.00155095
chr8:108557622-108565996+	no	Dus2	9.85375	7.13838	7.66495	110.68	35.7833	29.3427	0.967624	0.00155531
chr15:27800915-27821227-	mmu_circ_0005570	Trio	18.6976	18.7127	10.0865	141.358	166.194	71.8383	0.967617	0.00155603
chr14:34216050-34224210-	no	Mapk8	6.63813	7.36766	4.58236	0	0	71.8383	-0.967584	0.00155918
chr5:143851798-143852608-	mmu_circ_0012285	Rnf216	10.2444	17.1987	12.622	699.164	376.922	517.145	-0.967582	0.00155931
chrX:67611441-67614306-	mmu_circ_0016332	Ids	5.32531	6.69971	10.5704	0	0	52.2765	0.967552	0.00156218
chr2:18023084-18068499+	mmu_circ_0000984	Mllt10	8.06687	7.31838	5.60424	347.379	210.331	88.0282	0.96755	0.00156245
chr7:146663893-146667618+	mmu_circ_0001646	Inpp5a	26.1547	20.8532	22.0561	551.196	396.408	467.116	0.9675	0.00156721
chr17:15879120-15880194+	mmu_circ_0006558	Chd1	13.9932	10.5684	8.0618	145.765	187.667	264.085	-0.967413	0.00157553
chr18:57522086-57525003+	mmu_circ_0007405	Prrc1	30.8083	24.7846	25.8136	762.724	164.208	93.6481	0.967289	0.00158755
chr4:32778688-32782540+	mmu_circ_0011560	Mdn1	6.84614	3.84946	2.5896	499.67	57.6528	39.1236	0.967235	0.00159278
chr17:17707837-17712351-	no	Lnpep	12.4165	16.1419	17.3689	109.578	47.7111	48.9045	-0.967145	0.00160147
chr17:74616366-74644427-	no	Memo1	48.6308	32.2627	21.0675	147.968	105.364	32.7147	0.967076	0.00160816
chr18:56967317-56971729-	mmu_circ_0007399	2021-03-03	2.82568	7.70717	5.03967	738.573	3338.23	1314.9	0.967068	0.00160893
chr8:81642073-81644439+	mmu_circ_0001697	Zfp827	5.42051	0.59338	1.20976	535.857	46.1223	227.544	0.967023	0.00161328
chr6:134456213-134463437-	mmu_circ_0001529	Lrp6	10.3227	37.7653	24.2755	1296.46	2622.57	1668.47	0.966917	0.00162362
chr16:33226942-33229234+	no	Osbpl11	12.9207	22.5109	17.5707	0	141.942	101.181	0.966787	0.00163631
chr4:97623064-97687645+	circ_Nfia	Nfia	1.35217	16.9839	9.21196	0	1391.6	380.666	0.966645	0.00165028
chr18:58349894-58363498-	no	Fbn2	1.50914	45.2581	47.0538	0	58.8444	83.8672	0.966384	0.00167608
chr19:27924200-27975393-	mmu_circ_0000940	Rfx3	0.806829	1.19725	0.706931	142.46	234.981	149.296	0.966303	0.00168405
chr18:77335987-77336462+	mmu_circ_0007529	Pias2	15.4929	8.93311	8.57387	287.123	47.7111	101.181	0.966258	0.00168862
chr8:113344606-113345490-	mmu_circ_0014562	Sf3b3	52.4546	52.4596	33.8676	559.926	670.747	975.269	-0.966179	0.0016964
chr16:14391410-14411719+	mmu_circ_0006081	Abcc1	34.0624	18.9223	14.6879	461.363	140.353	159.077	0.966038	0.00171054
chr2:91528797-91534162-	no	Atg13	12.4766	16.7787	16.7874	0	59.6388	81.6192	0.966002	0.00171417
chr16:49884277-49898245+	no	Cd47	16.7277	26.0111	19.736	0	320.858	21.8098	0.965799	0.00173458
chr4:149842803-149909054+	mmu_circ_0001304	Rere	18.4725	30.415	24.5522	0	141.147	39.1236	0.965794	0.00173503
chr8:96522997-96524369-	mmu_circ_0015120	Amfr	63.5829	38.4861	31.7576	270.682	151.486	54.5244	0.965787	0.00173576
chr5:135597375-135599887+	circ_Mlxipl	Mlxipl	0.0520893	12.1016	28.698	0	198.8	1104.67	0.96572	0.00174255
chr4:81996292-82029565-	mmu_circ_0001221	Nfib	9.76237	13.8847	9.57993	432.888	629.403	478.81	0.965682	0.00174642
chr9:70323582-70324475-	mmu_circ_0015842	Rnf111	11.1405	9.86023	9.38916	128.222	0	0	0.965639	0.00175076
chr9:115175211-115189637-	mmu_circ_0001852	Stt3b	62.3419	81.2781	67.8176	204.919	738.739	218.098	0.965575	0.0017572
chr1:88495577-88497763+	no	Cops7b	9.26315	5.12346	5.29415	0	46.9167	32.7147	-0.965572	0.00175751
chr18:9962370-9970326+	mmu_circ_0007593	Thoc1	18.4921	9.38275	9.24727	0	116.497	162.114	-0.965471	0.00176776
chr18:65798403-65816286+	mmu_circ_0000884	Zfp532	6.66091	1.50417	4.09854	859.167	23.0611	248.23	0.965375	0.00177754
chr17:86497851-86502340-	mmu_circ_0000828	Srbd1	6.4407	4.97417	3.90353	302.463	257.247	172.23	0.965223	0.00179308
chr16:46454736-46464272-	mmu_circ_0006312	Nectin3	4.78591	3.01811	3.52459	112.883	0	58.6854	0.965182	0.00179731
chr1:145514754-145524985-	mmu_circ_0008242	Cdc73	5.93424	5.26584	4.16305	0	57.6528	94.772	-0.965065	0.00180936
chr4:117237225-117287846+	mmu_circ_0001248	Eri3	15.1499	20.8786	15.9143	272.885	819.056	174.478	0.964998	0.00181627
chr9:96618628-96632732-	circ_Zbtb38	Zbtb38	12.0382	3.18333	6.22987	669.587	0	385.497	0.964993	0.0018168
chr9:65534002-65535780+	no	Oaz2	41.678	53.8101	49.8266	126.019	211.522	163.573	0.964896	0.00182681
chr4:32781468-32782540+	no	Mdn1	6.84614	3.84946	2.5896	199.411	46.1223	41.3716	0.964879	0.00182856
chr1:121637931-121662499-	mmu_circ_0008108	Ptpn4	2.60933	4.2761	4.07141	138.054	1078.69	727.04	0.964802	0.00183656
chr14:30858400-30860557-	mmu_circ_0005169	Cacna1d	0.0442507	3.34449	0.800258	0	197.608	92.5241	0.964696	0.00184756
chr5:121857201-121859213+	mmu_circ_0012065	Naa25	19.4148	8.79317	8.087	252.038	81.5084	0	0.964628	0.00185459
chr9:113670707-113682895+	mmu_circ_0001850	Clasp2	9.54054	5.9266	6.45999	422.974	232.597	201.573	0.964593	0.00185829
chr18:9386732-9412751-	mmu_circ_0007590	Ccny	25.4006	23.8474	19.7055	0	0	169.647	-0.964581	0.00185953
chr6:143129106-143135154+	mmu_circ_0013166	Etnk1	15.045	27.2825	20.0218	61.3572	304.164	216.639	0.964545	0.00186331
chr9:72517758-72566191+	no	Nedd4	241.822	287.58	279.618	160.002	326.828	348.287	0.964335	0.00188531
chr19:36936575-36946248+	mmu_circ_0000946	Tnks2	32.1105	34.8532	24.8469	0	0	155.705	-0.964186	0.00190097
chr11:35384069-35392609+	no	Slit3	52.3225	295.526	226.282	0	175.342	83.8672	0.964119	0.0019081
chr11:20625687-20627642-	mmu_circ_0000242	Aftph	13.1427	6.19147	9.0729	413.142	34.5917	97.8091	0.964116	0.00190841
chr4:83937596-83939566-	mmu_circ_0001223	Bnc2	5.77056	6.83008	4.65845	243.308	304.958	220.011	0.964046	0.0019158
chr17:6137210-6185298+	mmu_circ_0006895	Tulp4	20.5712	11.2577	11.1837	145.765	0	39.1236	0.964	0.00192064
chr16:62907487-62919507+	no	Pros1	43.6741	59.9531	86.9372	0	69.1834	113.21	0.963905	0.0019308
chr11:21163201-21164874+	mmu_circ_0002874	Vps54	12.83	8.48011	8.90842	290.428	82.7	156.829	0.963679	0.00195487
chr4:44161896-44165425-	mmu_circ_0011628	Rnf38	8.43411	8.17551	7.61423	172.037	165.003	21.8098	0.963208	0.00200561
chr15:99569095-99576377-	mmu_circ_0006039	Cers5	33.9947	34.4658	29.2825	92.0358	129.617	279.82	-0.96309	0.00201835
chr9:70587881-70602132+	mmu_circ_0015854	Adam10	39.2617	32.4196	22.1373	95.3406	34.5917	0	0.963084	0.00201898
chr7:125321878-125323995-	mmu_circ_0013814	Smg1	11.6341	14.3596	13.8047	334.243	82.7	58.6854	-0.963074	0.00202009
chr19:17716982-17753047-	mmu_circ_0000937	Pcsk5	3.31318	53.9851	28.2092	140.257	1491.39	474.984	0.962853	0.00204423
chr6:28476052-28481499+	no	Snd1	73.7129	73.5222	38.6918	78.8997	57.6528	135.02	-0.962768	0.00205353
chr11:51926621-51935483+	mmu_circ_0003109	Ppp2ca	28.6835	22.931	22.1264	156.698	59.6388	0	0.962736	0.00205703
chr2:31633853-31634736+	mmu_circ_0000996	Abl1	23.5972	24.7347	20.4662	246.613	266.395	227.544	0.962706	0.00206035
chr6:119002618-119007533-	mmu_circ_0001511	Cacna1c	5.83627	3.05543	1.55066	7482.42	2304.49	1806.07	0.9627	0.00206097
chr2:17992751-18031518+	mmu_circ_0000980	Mllt10	8.06687	7.31838	5.60424	235.597	233.392	163.573	0.962687	0.00206246
chr17:42514108-42514589+	mmu_circ_0006760	Ptchd4	0.581232	0.0660867	0.266727	885.439	46.1223	573.917	0.96253	0.00207973
chr5:100909216-100914874-	mmu_circ_0011923	Lin54	8.66276	3.92707	2.88695	286.022	57.6528	83.8672	0.962476	0.0020857
chr13:31017591-31032639-	mmu_circ_0004570	Exoc2	12.2778	7.42811	8.0594	160.002	0	62.0574	0.962475	0.00208579
chr13:105165721-105190086+	no	Adamts6	13.1546	2.79262	4.21974	347.379	0	137.268	0.962231	0.00211282
chr18:42092254-42097345-	no	Prelid2	5.72905	1.70215	6.22206	32.8818	0	52.2765	0.962111	0.00212612
chr2:119747101-119747578+	mmu_circ_0001060	Mga	8.27037	8.33256	8.14064	110.68	81.9056	132.772	-0.962107	0.00212657
chr5:116323860-116336816+	no	Cit	3.54038	1.1838	0.260628	155.596	0	0	0.962036	0.00213451
chr13:102471401-102479697-	mmu_circ_0004399	Pik3r1	11.3608	67.6776	57.9441	379.159	598.783	505.116	0.962011	0.00213739
chr19:41602510-41620497+	mmu_circ_0007786	Lcor	1.68067	2.2487	2.41573	0	69.9778	65.4293	0.961993	0.00213938
chr14:25009539-25012176-	mmu_circ_0000510	Dlg5	12.8301	10.5652	9.76786	970.948	152.678	174.143	0.96197	0.00214196
chr7:54105547-54106428+	no	Ldha	503.763	311.554	644.45	787.978	538.747	1281.4	0.961955	0.00214355
chr17:46355493-46363403+	no	Xpo5	30.8466	16.5389	13.0707	236.699	116.497	128.611	0.961953	0.00214387
chr3:85897611-85908269+	mmu_circ_0010824	Sh3d19	11.9149	10.3638	13.7192	32.8818	0	154.581	0.961952	0.00214397
chr6:3466621-3474175+	mmu_circ_0001435	Vps50	9.85021	4.78821	4.33732	253.14	164.208	116.582	0.961882	0.00215178
chr10:106482268-106490572-	circ_acss3_2	Acss3	0.14588	18.8011	38.6582	0	1465.55	2008.77	0.96184	0.00215649
chr5:131557407-131561941-	mmu_circ_0012164	Galnt17	4.68471	4.97998	9.96167	61.3572	34.5917	148.173	0.961839	0.00215659
chr2:91402910-91403270+	mmu_circ_0010242	Ckap5	20.9898	10.7219	9.76631	645.435	233.392	320.068	0.961688	0.00217363
chr2:155221455-155228476-	mmu_circ_0009475	Ncoa6	9.46623	8.11546	8.61176	128.222	46.1223	54.5244	0.961454	0.00220003
chr7:15164084-15188539-	no	Nlrp5-ps	0.761844	1.12779	0.844113	65.7635	0	70.7143	-0.961419	0.002204
chr6:84939318-84961477-	mmu_circ_0013555	Exoc6b	9.28625	6.52609	6.15343	124.918	47.7111	0	0.961328	0.00221442
chr2:73680416-73684432-	mmu_circ_0010173	Atf2	13.6686	11.5899	11.4932	111.781	35.7833	0	0.961211	0.00222769
chr15:95694655-95724972+	mmu_circ_0006004	Ano6	50.7735	28.6552	30.2478	95.3406	0	32.7147	0.961107	0.0022396
chr16:87715575-87722853+	mmu_circ_0006436	Bach1	12.2621	13.1018	13.4367	128.222	0	0	-0.960957	0.00225674
chr5:96544800-96563151-	no	Cnot6l	5.26427	7.31315	5.84845	0	105.761	0	0.960948	0.00225778
chr8:87245541-87251866-	mmu_circ_0015053	Nfix	27.8818	48.0768	53.2455	126.019	57.6528	0	-0.96091	0.00226212
chr9:59251174-59262643-	no	Arih1	25.3498	17.9022	16.8203	187.376	0	32.7147	0.960801	0.00227478
chr4:53140468-53156967-	no	Abca1	4.57487	35.3443	39.0189	0	419.867	338.506	0.960774	0.00227779
chr3:116350699-116354417-	mmu_circ_0010385	Mfsd14a	21.432	18.6295	16.7134	186.275	408.336	444.972	-0.959851	0.00238559
chr9:48525387-48641204-	circ_Zbtb16	Zbtb16	0.133456	26.2603	24.1836	32.8818	809.511	1030.92	0.959836	0.0023873
chr13:105137427-105165863+	no	Adamts6	13.1546	2.79262	4.21974	209.325	59.6388	29.3427	0.959591	0.00241636
chr10:114824017-114827492+	no	Zfc3h1	13.0958	8.64284	22.7144	124.918	129.219	0	-0.959539	0.00242246
chr9:63464492-63467038+	mmu_circ_0001792	Aagab	11.1598	8.95852	10.0706	696.961	1234.14	825.973	-0.959524	0.00242427
chr13:104674222-104688008-	mmu_circ_0004415	Erbin	21.316	19.8141	20.1235	204.919	919.244	587.859	-0.959476	0.00243003
chr12:3237284-3238112+	mmu_circ_0000345	Rab10os	6.67016	8.83808	7.60824	172.037	0	54.5244	-0.959419	0.00243681
chr11:5229881-5238766-	mmu_circ_0000228	Znrf3	3.09465	2.12377	1.13357	95.3406	23.8555	0	0.95924	0.00245818
chr17:69557198-69559723+	mmu_circ_0000808	Epb41l3	28.2576	18.7069	16.068	195.087	118.483	125.239	0.959111	0.00247363
chrX:148679644-148680956+	mmu_circ_0016176	Kdm5c	25.4832	26.7099	22.5989	49.3226	47.7111	227.544	-0.959074	0.00247814
chr6:119774403-119775227-	mmu_circ_0013021	Erc1	7.64185	7.67941	5.43417	96.4421	129.219	21.8098	0.9589	0.00249905
chr8:11785712-11791544+	mmu_circ_0014613	Arhgef7	15.1363	13.0548	15.4633	138.054	0	231.705	0.958832	0.00250732
chr11:101078308-101080034-	no	Ezh1	5.89764	6.82237	9.06331	0	0	106.801	0.958811	0.00250985
chr14:121316577-121322807+	mmu_circ_0004993	Ipo5	104.374	43.4204	34.8423	995.017	635.361	401.687	0.958745	0.00251782
chr18:5641379-5705241+	mmu_circ_0007397	Zeb1	11.5202	14.4669	16.3332	0	34.5917	95.896	0.958716	0.00252138
chr2:128494660-128510399-	mmu_circ_0009323	Anapc1	25.4286	20.4928	16.9985	78.8997	128.822	228.668	-0.958665	0.0025276
chr7:138021247-138028962+	mmu_circ_0013944	Plekha1	20.2397	11.1391	13.939	298.056	47.7111	188.085	0.958658	0.00252847
chr4:97623064-97708370+	mmu_circ_0011879	Nfia	1.35217	16.9839	9.21196	65.7635	934.759	279.485	0.958643	0.00253025
chr3:78976829-78978971-	no	Rapgef2	5.34329	11.3903	8.63181	144.663	392.039	344.126	0.958414	0.00255818
chr16:91782405-91794012+	mmu_circ_0006462	Itsn1	11.2099	20.8355	10.2186	1417.99	2444.83	1638.67	0.958187	0.00258589
chr6:118995128-119007533-	mmu_circ_0012996	Cacna1c	5.83627	3.05543	1.55066	95.3406	57.6528	0	0.958082	0.00259881
chr11:19972458-19980801-	mmu_circ_0002868	Actr2	76.9007	40.1907	43.601	223.563	80.714	41.3716	0.958008	0.00260801
chr5:22955969-22973006+	mmu_circ_0012437	Kmt2e	11.0293	13.8834	16.7096	265.174	155.061	120.743	-0.957853	0.00262715
chr5:143512119-143517399-	no	Tnrc18	15.5359	29.1332	22.8624	207.122	118.086	182.011	-0.957853	0.00262716
chr8:107702492-107726447+	mmu_circ_0014500	Cbfb	41.4314	28.6788	23.9094	709.078	118.086	135.02	0.9578	0.00263374
chr13:24930015-24932427+	mmu_circ_0004548	Tdp2	15.6655	13.941	9.82841	0	0	72.9623	-0.957771	0.00263722
chr14:18795574-18795835+	mmu_circ_0000504	Thrb	0.375618	1.25337	3.17677	0	128.822	226.42	0.957749	0.00264003
chr8:79868538-79889059-	mmu_circ_0001692	Arhgap10	22.5777	13.3553	24.9299	4940.17	2895.71	6735.03	0.957488	0.00267247
chr11:86448676-86479380-	mmu_circ_0003506	Vmp1	86.1764	65.6344	95.9382	82.2044	69.1834	100.057	0.957475	0.00267417
chr18:33020680-33022916+	mmu_circ_0007234	Wdr36	35.1229	14.7575	11.6764	164.409	118.483	87.2391	0.957385	0.00268537
chr17:5040579-5053617+	mmu_circ_0000722	Arid1b	6.70696	7.99279	7.17191	269.581	46.1223	131.648	-0.957365	0.00268793
chr15:35029188-35045400-	mmu_circ_0000587	Stk3	11.5884	10.5572	10.9718	296.955	911.3	832.717	-0.957336	0.00269152
chr5:144484763-144488895-	no	Usp42	5.94406	4.278	4.7729	145.765	0	0	0.957264	0.00270053
chr3:131262828-131270427+	mmu_circ_0001170	Papss1	16.8767	18.4215	14.6844	65.7635	199.594	0	0.957057	0.00272653
chr12:99996721-99998620+	no	Zc3h14	22.4464	17.7474	15.7543	142.46	0	0	0.957014	0.00273203
chr8:79868538-79882533-	mmu_circ_0014983	Arhgap10	22.5777	13.3553	24.9299	390.092	245.32	517.934	0.957004	0.00273325
chr12:56158228-56164096-	mmu_circ_0000381	2700097O09Rik	1.77752	2.02736	2.04046	61.3572	214.7	175.267	0.956977	0.00273665
chr1:53961092-53971476-	mmu_circ_0000041	Hecw2	0.777099	0.224437	0.58107	221.36	71.5666	211.019	0.956649	0.00277822
chr12:83441648-83443486+	mmu_circ_0000400	Sipa1l1	18.7341	7.12706	14.6278	712.383	175.342	383.249	0.956259	0.00282812
chr10:66620654-66652597+	mmu_circ_0000173	Jmjd1c	11.0261	18.5998	10.5268	773.74	1666.34	996.29	0.956198	0.00283592
chr3:30856930-30864857-	mmu_circ_0010622	Phc3	5.47739	8.52161	8.23327	30.6786	130.014	92.5241	0.956196	0.00283618
chr5:28098543-28102219-	mmu_circ_0012495	Paxip1	8.64867	8.09997	5.33601	129.324	152.678	0	0.95604	0.00285623
chr6:31116475-31147851-	mmu_circ_0001455	Lncpint	0.0905282	0.0824284	0.150364	30.6786	58.4472	170.771	0.956029	0.00285771
chr12:53048741-53051074-	mmu_circ_0004043	Heatr5a	25.679	9.1389	8.61786	172.037	69.1834	19.5618	0.95597	0.00286525
chr6:17794908-17805028+	mmu_circ_0001444	St7	5.91267	3.91479	2.78784	618.061	257.247	228.668	0.955878	0.00287724
chr4:149813451-149884147+	mmu_circ_0001300	Rere	18.4725	30.415	24.5522	284.92	786.053	406.972	0.955815	0.00288531
chr3:84012095-84014276-	mmu_circ_0010813	Trim2	4.16241	5.21016	4.4089	0	58.4472	29.3427	0.955623	0.00291028
chr11:43518035-43518979+	mmu_circ_0000254	Pwwp2a	6.31782	4.0863	4.08627	129.324	46.9167	71.8383	0.955542	0.00292087
chr18:6061844-6073284-	mmu_circ_0007415	Arhgap12	7.88575	6.11559	5.15575	63.5604	34.5917	32.7147	0.955461	0.00293141
chr14:62965404-62972474+	mmu_circ_0005335	Rnaseh2b	4.89315	1.08278	1.34355	164.409	69.9778	39.1236	0.955371	0.00294323
chr1:192657884-192668481-	mmu_circ_0008559	Rps6kc1	8.80871	4.35826	4.37669	223.563	0	68.4664	0.955363	0.00294417
chr6:115582914-115594660-	mmu_circ_0012965	Raf1	23.6678	25.1837	26.9074	336.446	245.32	212.143	-0.955349	0.00294601
chrX:147811290-147834346+	mmu_circ_0001898	Fam120c	2.12759	3.5438	2.35445	32.8818	483.875	229.457	0.955335	0.0029479
chr12:13476646-13490850+	mmu_circ_0003819	Nbas	11.8046	10.6556	8.45785	309.072	152.678	51.1525	0.954979	0.00299471
chr5:107643911-107695369-	no	Tgfbr3	22.4295	221.534	109.065	0	175.739	122.991	0.954873	0.00300874
chr2:113422254-113443446+	no	Fmn1	3.96232	0.696486	2.15709	143.562	0	102.305	0.954862	0.00301016
chr7:66496336-66502587+	mmu_circ_0001572	Ube3a	13.71	12.6556	13.5675	2688.01	3462.29	3010.01	-0.954778	0.00302135
chr5:124836838-124838669-	no	Sbno1	11.6549	9.67558	8.80719	111.781	0	0	0.954726	0.00302823
chr17:24228387-24237875-	no	Pdpk1	10.3043	10.5014	10.0404	140.257	164.606	0	0.954543	0.00305252
chr16:35459410-35460223+	no	Pdia5	48.8594	36.1748	28.8768	98.6453	82.3028	54.5244	0.954464	0.00306303
chr13:63116385-63117323+	mmu_circ_0004728	Aopep	5.82927	1.75559	3.62994	143.562	47.7111	65.4293	0.954452	0.00306463
chr2:139834434-139883235-	mmu_circ_0001076	Tasp1	3.78711	7.27776	3.35842	568.739	857.222	380.212	0.954347	0.00307868
chr2:166788928-166790217-	no	Stau1	32.8964	26.7967	27.5599	160.002	0	65.4293	0.954224	0.00309516
chr1:16430403-16476231-	mmu_circ_0008358	Stau2	5.98912	2.43628	2.57804	288.225	103.775	166.275	0.954034	0.00312072
chr17:64378638-64428324+	mmu_circ_0006920	Fer	13.6152	6.40211	10.3038	96.4421	35.7833	52.2765	0.953922	0.00313591
chr18:60872376-60873286-	mmu_circ_0007418	Ndst1	23.5493	18.5853	16.3711	110.68	0	0	0.953567	0.00318403
chr19:3647527-3659640-	no	Lrp5	13.1345	29.4382	30.1299	61.3572	398.792	305.791	0.953536	0.00318815
chr16:96286356-96290234-	mmu_circ_0006508	Brwd1	8.19552	9.64197	9.63277	126.019	224.642	193.705	0.953496	0.00319362
chr1:33685239-33687278-	mmu_circ_0008653	Prim2	14.4002	7.96107	4.33245	170.936	107.35	0	0.95338	0.00320953
chr7:74674471-74704855-	mmu_circ_0001581	Lrrc28	3.04503	2.98699	3.06327	94.239	140.75	98.144	-0.953314	0.00321849
chr6:134012081-134016483+	mmu_circ_0001528	Etv6	15.3866	11.1917	7.03278	160.002	210.728	225.296	-0.953255	0.00322657
chr9:122041010-122066415+	no	Snrk	5.59818	12.3934	27.5607	0	0	80.4952	0.953254	0.00322677
chr9:63141330-63170074-	mmu_circ_0001791	Map2k5	11.1146	9.39474	9.15542	0	387.658	308.374	-0.953246	0.00322775
chr10:92698182-92699708+	no	Cdk17	22.681	12.0305	8.38485	256.445	375.731	367.848	-0.953238	0.00322889
chr4:43980983-43983449+	mmu_circ_0011623	Glipr2	72.8228	32.9163	32.7184	126.019	59.6388	29.3427	0.953225	0.00323074
chr3:116481536-116485561-	no	Agl	5.77658	6.03572	8.14308	193.986	225.039	81.6192	-0.953171	0.00323814
chr6:37877525-37881500+	mmu_circ_0013344	Trim24	8.19186	17.0041	15.1442	157.799	70.7722	113.21	-0.953016	0.00325938
chr13:18902300-18906162+	mmu_circ_0000436	Vps41	20.9863	22.2025	25.7609	263.054	480.697	675.552	0.952977	0.00326473
chr3:132983899-133002313+	mmu_circ_0010469	Ppa2	15.0855	9.16075	13.6422	0	199.594	103.429	-0.952687	0.00330484
chr16:31788167-31812910+	no	Dlg1	30.6558	24.0307	18.4153	164.409	116.1	105.677	0.952663	0.00330817
chr2:118456680-118457635+	mmu_circ_0009211	Bub1b	13.2758	5.55475	1.653	657.47	411.117	32.7147	0.952663	0.00330818
chr2:128562298-128564105+	mmu_circ_0009326	Mertk	2.02921	8.66293	8.3084	92.0358	480.697	343.002	0.952523	0.00332764
chr4:149874111-149909054+	mmu_circ_0011448	Rere	18.4725	30.415	24.5522	61.3572	176.533	88.0282	0.952012	0.00339897
chrX:12700293-12701789+	no	Usp9x	22.4709	15.3118	14.4563	219.157	0	48.9045	0.951867	0.00341936
chr2:37792138-37838625-	mmu_circ_0001013	Dennd1a	5.36855	7.71246	9.04993	138.054	199.197	305.791	0.951804	0.00342828
chr17:66436742-66438833-	mmu_circ_0006939	Ndufv2	41.7995	47.8465	43.702	0	104.967	0	0.951502	0.003471
chr19:17749910-17753047-	mmu_circ_0000938	Pcsk5	3.31318	53.9851	28.2092	0	514.495	396.402	0.951495	0.003472
chr9:123451461-123461935+	mmu_circ_0015402	Sacm1l	24.0021	20.741	22.466	844.929	363.406	484.43	0.951404	0.00348504
chr4:44146511-44150533-	mmu_circ_0011625	Rnf38	8.43411	8.17551	7.61423	0	0	103.429	-0.951228	0.00351002
chr3:41385116-41397876+	no	Jade1	17.6271	21.2135	15.973	0	81.5084	0	0.95115	0.00352116
chr18:74957965-74958828+	no	Acaa2	12.8462	49.2982	63.4643	0	81.9056	78.2473	0.951037	0.00353733
chr2:35499407-35517145+	mmu_circ_0001009	Dab2ip	11.6228	9.49166	10.619	218.055	0	54.5244	0.950974	0.00354646
chr16:49894289-49898245+	no	Cd47	16.7277	26.0111	19.736	92.0358	140.75	92.5241	0.950973	0.00354652
chr11:16758898-16763083+	no	Egfr	30.8354	111.61	68.7618	0	177.725	32.7147	0.950909	0.00355573
chr14:79935929-79936229+	no	Elf1	16.0819	12.6574	16.9917	82.2044	116.497	48.9045	-0.950878	0.00356023
chr5:119043341-119130980+	mmu_circ_0012054	Med13l	14.6124	24.9443	17.2447	520.518	868.753	706.354	0.950865	0.00356199
chr18:73808538-73822521-	no	Smad4	31.2696	25.9007	24.5557	276.19	209.933	218.887	0.950699	0.00358596
chr3:27324955-27339092-	no	Fndc3b	46.2959	98.6881	56.2885	32.8818	116.894	72.9623	0.950319	0.00364101
chr6:134708636-134711452-	mmu_circ_0013121	Dusp16	6.93413	3.44097	4.55335	1117.81	421.058	421.249	0.950264	0.00364894
chr9:108900903-108913349+	mmu_circ_0015268	Pfkfb4	6.0861	2.75064	4.52261	174.24	0	43.6196	0.950255	0.00365026
chr10:66497346-66502325-	mmu_circ_0002360	Reep3	22.1156	31.6233	23.0365	0	165.003	65.4293	0.950248	0.00365135
chr1:63589692-63593074+	mmu_circ_0008880	Adam23	6.31544	30.9708	26.0509	0	257.247	298.258	0.950224	0.00365479
chr14:56629980-56630152-	no	NA	0.424471	0.16226	0.177864	176.443	47.7111	0	0.950014	0.0036854
chr2:139821808-139883235-	mmu_circ_0001075	Tasp1	3.78711	7.27776	3.35842	131.527	103.775	125.239	-0.949967	0.00369229
chr11:97091143-97099572-	mmu_circ_0000317	Npepps	22.0679	24.8919	27.5075	0	246.908	306.126	0.949832	0.00371209
chr11:80063709-80064628+	mmu_circ_0000300	Rhot1	13.9434	13.2069	10.2665	30.6786	0	222.259	-0.94982	0.00371391
chr17:10406223-10410668-	mmu_circ_0006528	Qk	34.5857	26.2504	25.5951	126.019	0	32.7147	0.949785	0.00371899
chr5:33162514-33178337-	mmu_circ_0001333	Prr14l	3.74279	4.27745	4.10636	140.257	0	0	-0.949658	0.00373775
chr3:116051371-116095832-	mmu_circ_0010381	Cdc14a	2.36134	0.91584	0.891324	92.0358	163.811	141.764	-0.949524	0.00375741
chr6:33388379-33392039+	mmu_circ_0013297	Exoc4	9.61778	14.5742	16.7906	304.666	211.919	213.267	-0.949489	0.00376266
chr6:91200851-91204615+	no	Fbln2	867.657	348.073	765.239	175.342	0	90.2761	0.949459	0.00376706
chr5:148262228-148266764+	mmu_circ_0001431	Pan3	6.86977	7.85414	6.80882	1432.31	1629.36	1317.94	0.949377	0.00377913
chr16:37878372-37878650+	mmu_circ_0006259	Lrrc58	16.6505	19.568	15.2578	32.8818	94.2305	32.7147	0.949304	0.00379004
chr10:8017853-8050021-	mmu_circ_0002470	Ust	7.16445	10.9271	8.00956	427.38	907.714	672.515	0.94929	0.00379204
chr8:12624817-12632373-	no	Tubgcp3	10.3161	7.78203	7.49613	0	92.2445	154.581	-0.949194	0.00380624
chr17:44795467-44797351-	no	Runx2	8.07427	4.36933	2.60568	95.3406	0	0	0.94878	0.00386803
chr19:4784723-4794009-	mmu_circ_0000919	Rbm14	35.616	25.141	17.0475	654.248	397.203	356.154	0.948508	0.0039089
chr3:145508668-145516240+	mmu_circ_0010514	Ddah1	38.8232	21.5084	15.8947	689.333	210.728	255.762	0.948486	0.00391216
chr9:107881186-107881807+	no	Uba7	7.94451	6.2765	17.4109	82.2044	0	183.924	0.948261	0.00394614
chr10:105260215-105263647-	mmu_circ_0001919	Mettl25	2.41385	2.24237	1.88456	0	0	162.114	-0.94826	0.00394625
chr2:119728341-119729469+	mmu_circ_0009233	Mga	8.27037	8.33256	8.14064	0	0	81.6192	-0.948245	0.00394859
chr9:83882382-83906226+	mmu_circ_0001822	Bckdhb	5.87692	20.9679	23.9939	1118.92	3678.99	3223.95	0.948	0.00398573
chr17:6137210-6139156+	mmu_circ_0000723	Tulp4	20.5712	11.2577	11.1837	5073.21	742.711	2124.56	0.947803	0.00401568
chr2:92054205-92070881+	mmu_circ_0001047	Phf21a	6.01227	10.4375	9.48042	6905.2	5645.89	5460.38	-0.947566	0.00405185
chr1:39620892-39622177-	mmu_circ_0008727	Rnf149	58.764	84.1646	25.777	32.8818	118.086	0	0.947548	0.00405472
chr5:17795341-17797438-	mmu_circ_0001319	Gnai1	2.97398	35.6077	16.7779	0	163.811	19.5618	0.947533	0.00405699
chr14:21423273-21427127-	mmu_circ_0005106	Usp54	3.62814	2.55677	1.99189	635.604	339.153	331.762	0.947513	0.00405999
chr13:75883739-75887536+	no	Ell2	16.3047	8.12395	10.0441	61.3572	104.57	109.838	-0.947477	0.00406552
chr12:16567787-16575325-	no	Lpin1	1.53273	20.6077	25.4012	0	35.7833	70.7143	0.947441	0.0040711
chr1:16572007-16592434-	mmu_circ_0008367	Ube2w	27.5788	19.4387	26.03	1342.4	1915.63	1620.69	-0.947106	0.00412274
chr19:28391743-28432442-	mmu_circ_0007671	Glis3	4.40694	4.40772	3.46704	203.817	303.37	0	0.947012	0.00413724
chr2:59839562-59844246-	mmu_circ_0010060	Baz2b	6.66211	6.402	5.98001	283.819	142.339	71.8383	0.94697	0.00414374
chr2:32059528-32059844+	mmu_circ_0009842	Prrc2b	21.8818	23.0406	20.2235	65.7635	23.8555	83.8672	-0.94697	0.00414376
chr6:84696894-84697778-	mmu_circ_0013551	Exoc6b	9.28625	6.52609	6.15343	65.7635	104.967	133.896	-0.946799	0.00417027
chr18:35381718-35383229+	mmu_circ_0007270	Ctnna1	129.937	59.5581	57.6415	144.663	34.5917	68.4664	0.946555	0.00420823
chr10:87573043-87577446-	no	Parpbp	3.40944	1.94253	0.2963	115.086	105.761	60.9334	0.946494	0.00421777
chr16:11116887-11128796-	mmu_circ_0000659	Txndc11	12.5368	15.4064	10.8786	2489.7	4421.3	2394.27	0.946491	0.00421816
chr14:120724015-120724634+	mmu_circ_0004992	Mbnl2	79.0558	46.0089	53.9396	3514.3	2073.47	2840.48	0.946364	0.00423811
chr9:6288489-6337441+	no	Pdgfd	4.33803	2.3884	8.29725	0	0	153.457	0.946137	0.00427377
chr12:81498639-81500972-	no	Dcaf5	8.01717	9.64838	9.11008	157.799	0	0	-0.946118	0.00427663
chr6:65812908-65851853+	mmu_circ_0001481	Prdm5	5.74495	10.0173	5.4752	817.555	1636.92	1048.57	0.946078	0.00428296
chr6:39472654-39473758-	mmu_circ_0013375	Dennd2a	8.31865	12.6044	10.8101	314.497	71.5666	98.144	-0.94602	0.00429209
chr3:57572961-57600207+	no	Rnf13	20.6068	20.502	26.7197	95.3406	244.922	567.173	0.946011	0.00429356
chr2:37817160-37838625-	mmu_circ_0009945	Dennd1a	5.36855	7.71246	9.04993	65.7635	164.606	349.745	0.945968	0.00430032
chr3:88803649-88811799+	mmu_circ_0010875	Ash1l	9.86897	11.8054	10.9862	160.002	198.8	171.106	0.945827	0.00432255
chr2:104600650-104610337-	mmu_circ_0009146	Qser1	7.89339	5.70245	4.61709	110.68	0	0	0.945658	0.00434928
chr6:98953193-98960051-	mmu_circ_0013638	Foxp1	22.8866	11.0734	7.53952	1003.91	386.069	459.918	0.945618	0.00435566
chr5:66753956-66756359-	mmu_circ_0001351	Apbb2	18.2649	21.3775	16.3878	645.518	635.361	665.772	-0.945588	0.00436044
chr17:84733365-84736222-	no	Thada	4.16436	4.55289	2.35506	122.714	234.981	0	0.945542	0.00436783
chr4:151419803-151420753+	mmu_circ_0001307	Nol9	23.9205	16.236	12.0866	110.68	34.5917	32.7147	0.945487	0.00437654
chr2:13948532-13966882-	mmu_circ_0009382	Hacd1	24.865	18.6107	22.1143	382.464	153.075	214.391	0.945428	0.00438587
chr2:91439362-91441283+	mmu_circ_0010249	Ckap5	20.9898	10.7219	9.76631	156.698	95.4221	54.5244	0.945362	0.00439644
chr10:82717527-82746614-	mmu_circ_0002495	Slc41a2	14.1775	7.59708	4.84405	96.4421	128.028	173.019	-0.944999	0.00445443
chr13:9559916-9576164+	mmu_circ_0004907	Dip2c	9.38108	4.39801	4.20056	0	59.6388	93.6481	-0.944984	0.00445684
chr4:47396620-47409457+	mmu_circ_0011654	Tgfbr1	34.2741	50.7071	16.8146	161.104	197.211	0	0.944962	0.0044604
chr18:67678944-67690138-	mmu_circ_0007465	Spire1	11.9252	4.05483	3.78505	272.885	0	83.8672	0.944781	0.00448949
chr8:112400702-112400983+	mmu_circ_0014548	Phlpp2	3.78507	4.70162	3.16557	316.7	140.353	333.221	-0.94439	0.00455264
chr16:43569793-43577861+	mmu_circ_0000688	Zbtb20	3.45961	5.43175	7.60792	542.466	608.328	929.737	0.944209	0.00458209
chr17:65941630-65944394-	mmu_circ_0000805	Vapa	88.4771	52.7739	48.955	3639.3	2706.46	2049.81	0.944111	0.00459805
chr2:118457494-118465475+	no	Bub1b	13.2758	5.55475	1.653	142.46	0	0	0.944045	0.00460881
chr18:80973536-80992171-	no	Atp9b	14.1059	15.8356	13.2291	0	130.411	0	0.943801	0.00464868
chr4:149368577-149370490-	mmu_circ_0011434	H6pd	42.494	85.7687	119.845	567.637	340.344	306.915	-0.943765	0.00465465
chr8:79834629-79889059-	mmu_circ_0001691	Arhgap10	22.5777	13.3553	24.9299	667.467	245.717	602.471	0.94373	0.00466035
chr6:22069461-22095687+	no	Cped1	8.02382	28.9308	32.1364	0	188.064	145.925	0.943466	0.00470383
chr11:4716084-4720496-	mmu_circ_0003059	Nf2	20.7428	19.0938	18.2543	220.258	0	0	0.943434	0.00470913
chr14:27436076-27436444+	no	Dennd6a	4.49238	4.85024	4.98966	0	70.375	65.4293	0.943351	0.00472279
chr17:36051278-36051749-	no	Mrps18b	27.2546	14.5631	13.1115	412.041	305.753	332.551	0.943336	0.00472532
chr15:43323715-43345395+	mmu_circ_0005668	Emc2	21.0848	40.6567	43.9009	32.8818	82.7	124.115	0.943197	0.00474822
chr3:9470891-9474602-	mmu_circ_0001110	Zfp704	2.22035	1.33053	1.23524	286.022	57.6528	116.582	0.943103	0.00476385
chr11:84103789-84160317+	no	Acaca	9.78396	31.7017	74.4565	0	0	110.962	0.942861	0.0048041
chr13:45890877-46051944-	no	Atxn1	2.6644	3.39638	4.1361	432.888	551.469	1054.98	0.942729	0.00482604
chrX:130159807-130167492-	mmu_circ_0016104	Pcdh19	9.13862	22.8304	12.9659	76.6965	269.572	188.42	0.942576	0.00485164
chr19:30113553-30124162+	no	Uhrf2	26.0178	32.1936	33.975	143.562	0	19.5618	-0.942452	0.0048724
chr18:82837963-82851679-	mmu_circ_0000907	Zfp236	5.6938	6.2356	4.98214	82.2044	0	112.086	-0.942309	0.00489639
chr10:106460709-106522007-	no	Acss3	0.14588	18.8011	38.6582	0	59.6388	343.002	0.942039	0.00494178
chr18:67978423-67980086+	mmu_circ_0007472	Cep192	8.82815	4.46904	3.26057	439.415	328.019	205.734	0.941856	0.00497274
chr5:143841902-143842756-	mmu_circ_0012281	Rnf216	10.2444	17.1987	12.622	0	94.6277	0	0.941742	0.00499216
chr19:41602510-41630191+	mmu_circ_0007787	Lcor	1.68067	2.2487	2.41573	65.7635	95.4221	91.4001	0.941482	0.00503638
chr7:117170584-117175280+	mmu_circ_0001610	Ipo7	92.1393	48.0637	30.4439	2333.17	1248.47	1324.68	0.941453	0.00504137
chr19:57453038-57453665+	mmu_circ_0000964	Fam160b1	10.4273	11.1892	12.6111	4153.12	3919.54	3794.16	-0.94105	0.00511019
chr9:96618628-96652992-	no	Zbtb38	12.0382	3.18333	6.22987	174.24	0	0	0.940928	0.00513114
chr7:94509237-94524792+	no	Nox4	5.5835	3.205	9.43408	122.714	105.761	462.955	0.940766	0.00515916
chr11:107475164-107481528+	mmu_circ_0000333	Helz	3.91596	6.31059	4.50095	46.0179	0	52.2765	-0.940626	0.00518332
chr11:106707296-106717578-	no	Smurf2	36.2475	15.1778	14.7975	124.918	0	41.3716	0.940541	0.0051979
chr8:47188868-47209500-	mmu_circ_0001672	Snx25	7.00262	7.26287	5.78219	188.478	152.281	0	0.94029	0.00524143
chr4:114675452-114688892+	no	Stil	5.41057	2.17919	0.470429	109.578	0	0	0.940229	0.00525206
chr14:120788121-120795826+	no	Mbnl2	79.0558	46.0089	53.9396	160.002	93.4361	83.8672	0.940212	0.00525513
chr17:50921585-50939520-	no	Tbc1d5	7.19238	7.97776	6.77609	0	93.8333	0	0.940028	0.0052872
chr18:58308644-58349990-	mmu_circ_0000875	Fbn2	1.50914	45.2581	47.0538	312.294	1184.45	1713.88	0.939874	0.00531396
chr3:14587309-14588313+	mmu_circ_0001111	E2f5	7.56798	6.8544	5.73002	584.078	576.517	437.774	0.939595	0.00536286
chr14:23397069-23415764+	no	Lrmda	0.169908	0.029686	0.853805	0	23.0611	115.458	0.939531	0.00537411
chr3:122497177-122520985+	mmu_circ_0001167	Pde5a	2.19085	1.33305	2.58606	82.2044	23.0611	179.428	0.939477	0.00538377
chr8:13167157-13167965+	mmu_circ_0014695	Lamp1	371.164	268.018	223.101	46.0179	126.836	253.515	-0.939309	0.00541327
chr15:73222188-73225174-	mmu_circ_0000612	Ptk2	25.1761	16.4176	11.6665	475.518	383.686	206.858	0.939276	0.00541921
chr13:8819108-8860511-	mmu_circ_0004846	Wdr37	5.38833	5.91629	5.41968	0	82.7	32.7147	0.93915	0.00544144
chr3:106368962-106376759+	no	Dram2	11.3129	14.7685	17.9994	0	103.775	124.115	0.939089	0.00545219
chr2:156049070-156080046+	mmu_circ_0009490	Phf20	5.41135	9.0644	8.38288	235.597	221.067	217.763	-0.938912	0.00548371
chr11:84890766-84917528-	mmu_circ_0000303	Usp32	8.20993	8.68844	7.51471	65.7635	94.2305	54.5244	0.938805	0.0055026
chr7:141152766-141173273-	mmu_circ_0013968	Adam12	49.6258	116.18	31.267	49.3226	82.3028	54.5244	0.937943	0.00565712
chr6:115389857-115401100+	no	Pparg	10.8427	53.8595	60.1729	0	129.219	237.325	0.93785	0.00567387
chr2:179666684-179674659-	mmu_circ_0009650	Taf4	6.54	6.70759	4.93618	95.3406	69.1834	0	0.93782	0.00567935
chr16:13843863-13845516-	no	Pdxdc1	30.2839	28.4816	25.4631	156.698	153.869	54.5244	0.937762	0.00568981
chr11:55039467-55047158+	no	Slc36a1	10.0319	8.9118	6.85919	0	0	121.867	-0.937466	0.00574344
chr10:50468611-50490189+	mmu_circ_0002264	Ascc3	13.0196	6.26721	6.17251	0	116.1	76.3342	-0.937377	0.00575973
chr6:115389857-115391679+	no	Pparg	10.8427	53.8595	60.1729	0	59.6388	109.838	0.937244	0.00578388
chr1:64605076-64622903+	mmu_circ_0008889	Creb1	6.57224	5.18849	5.15356	191.783	71.5666	0	0.937091	0.00581186
chr3:94322969-94335311-	mmu_circ_0010928	Snx27	9.04847	8.31765	6.61598	202.716	211.919	74.0863	0.936993	0.00582978
chr5:114298535-114302309-	no	Coro1c	42.3618	14.1402	13.3877	95.3406	35.7833	0	0.936659	0.00589115
chr3:94674001-94675247+	mmu_circ_0010939	Pogz	8.02986	7.64418	6.49704	110.68	47.7111	0	0.936341	0.00594967
chr11:79197676-79203901+	mmu_circ_0003411	Nf1	6.86007	5.60146	3.82392	0	81.9056	112.086	-0.936338	0.00595036
chr4:107236449-107241106+	mmu_circ_0011023	Glis1	1.87513	1.72312	0.645536	109.578	59.6388	0	0.93628	0.00596094
chr3:137565150-137569021+	mmu_circ_0001173	Dnajb14	3.2876	3.26198	3.82922	32.8818	0	83.8672	0.936035	0.00600649
chr7:26479241-26482291+	no	Tgfb1	148.178	20.0783	15.7194	240.004	35.7833	103.429	0.935858	0.00603926
chr9:56867710-56884618+	mmu_circ_0015707	Ptpn9	21.4509	13.5453	16.3178	253.14	172.959	172.23	0.935646	0.00607892
chr12:3617605-3686862+	mmu_circ_0000350	Dtnb	5.197	2.28475	1.98985	332.04	433.383	404.724	-0.935496	0.0061069
chr2:91399205-91403270+	mmu_circ_0010241	Ckap5	20.9898	10.7219	9.76631	226.868	34.5917	90.2761	0.935143	0.00617333
chr2:144081075-144083729-	mmu_circ_0009406	Snx5	77.1321	51.0808	28.942	2361.48	840.131	624.735	0.934925	0.00621427
chr7:15192588-15194688-	no	Nlrp5-ps	0.761844	1.12779	0.844113	46.0179	174.945	21.8098	0.934656	0.00626526
chr11:72525658-72527985+	mmu_circ_0000286	Ankfy1	17.7404	10.4885	12.2503	494.245	351.478	432.154	0.934637	0.00626886
chr6:17769249-17784776+	no	St7	5.91267	3.91479	2.78784	94.239	0	0	0.934462	0.00630212
chr10:121260092-121268968-	no	Srgap1	7.20116	9.61459	7.60769	111.781	0	142.553	-0.934289	0.00633498
chr16:38405622-38407845-	no	Pla1a	76.073	160.827	211.557	0	92.2445	301.63	0.934281	0.00633649
chr5:108509843-108523267+	mmu_circ_0011971	Mtf2	8.00197	6.02113	4.90158	157.799	0	0	0.934279	0.00633704
chr14:26391505-26401159+	mmu_circ_0000513	Zmiz1	41.7713	37.0726	21.9993	1071.71	573.339	183.924	0.93416	0.00635957
chrX:103292115-103294358+	mmu_circ_0016073	Atp7a	4.01109	8.21113	6.27325	157.799	0	19.5618	-0.93409	0.00637313
chr10:87863396-87882305+	mmu_circ_0002526	Gnptab	10.7801	18.4456	13.4188	156.698	23.8555	68.4664	-0.934008	0.0063888
chr12:56508455-56513352+	no	Psma6	129.626	87.2834	83.0429	226.868	46.1223	98.144	0.933862	0.00641664
chr8:47188868-47201752-	mmu_circ_0014842	Snx25	7.00262	7.26287	5.78219	266.276	223.847	65.4293	0.933361	0.00651316
chr13:104656728-104679365-	no	Erbin	21.316	19.8141	20.1235	0	200.389	244.858	-0.933197	0.00654481
chr5:142041880-142089194+	no	Sdk1	1.87833	8.55544	4.86238	32.8818	93.0389	39.1236	0.933093	0.00656506
chr1:133910959-133916043+	mmu_circ_0008167	Elk4	10.6599	11.0822	10.3212	46.0179	0	51.1525	-0.932716	0.00663841
chr16:63772735-63773396-	mmu_circ_0000697	Epha3	1.58961	8.52829	7.06187	240.004	116.894	90.2761	-0.932593	0.00666235
chr17:34816805-34817531+	mmu_circ_0006717	Tnxb	5.89653	12.2519	23.2812	0	0	91.4001	0.93247	0.00668652
chr18:77335987-77344628+	mmu_circ_0007530	Pias2	15.4929	8.93311	8.57387	876.709	740.725	647.669	0.932443	0.00669166
chr13:8844032-8860511-	no	Wdr37	5.38833	5.91629	5.41968	0	105.761	43.6196	0.932374	0.00670532
chr17:84997237-85000122+	no	Plekhh2	1.94079	8.37304	5.00023	46.0179	92.2445	52.2765	0.932193	0.00674086
chr9:107593253-107593779-	no	Sema3f	5.87313	1.08477	2.83948	156.698	0	0	0.932111	0.00675687
chr6:134087302-134183671+	no	Etv6	15.3866	11.1917	7.03278	143.562	23.0611	0	0.931969	0.00678499
chr19:60618912-60640197-	mmu_circ_0000969	Cacul1	11.1242	7.22856	7.26421	158.901	376.128	294.886	-0.93191	0.00679652
chr2:6521079-6536868-	mmu_circ_0010096	Celf2	7.14445	34.5557	24.0094	0	301.781	87.2391	0.93189	0.00680053
chr18:67705268-67712461-	mmu_circ_0007467	Spire1	11.9252	4.05483	3.78505	127.121	0	43.6196	0.931024	0.00697236
chr4:11121072-11128563+	no	Ccne2	7.30777	3.41223	1.12962	63.5604	0	0	0.930875	0.00700226
chr15:11207090-11261616+	no	Adamts12	9.27605	81.132	35.8641	0	128.822	0	0.930646	0.00704814
chr5:23989158-23998944+	no	Agap3	15.7151	12.5987	12.0432	65.7635	282.294	229.792	-0.930377	0.00710229
chr1:38136134-38140665-	no	Rev1	3.27653	5.29723	4.54759	109.578	0	0	-0.930248	0.00712825
chr9:118535565-118545744+	no	Itga9	9.70626	2.87024	3.82829	129.324	47.7111	87.2391	0.93024	0.00712999
chr6:118952594-118955099-	mmu_circ_0012992	Cacna1c	5.83627	3.05543	1.55066	82.2044	71.5666	71.8383	0.930231	0.00713173
chr10:116792990-116805044-	mmu_circ_0000215	Cpsf6	17.2037	10.7586	11.0045	596.195	366.186	247.106	0.930207	0.00713662
chr11:98233383-98234884+	mmu_circ_0003608	Stard3	13.914	8.12691	8.53779	272.885	81.5084	163.238	0.930173	0.00714342
chr5:147574776-147580593-	mmu_circ_0012342	Usp12	14.8383	12.1473	10.9484	250.937	95.4221	107.59	0.930112	0.00715575
chr9:82820003-82839525-	mmu_circ_0015943	Phip	5.24681	13.248	9.26236	115.086	293.825	143.677	0.930028	0.0071729
chr15:12819373-12835456+	mmu_circ_0005542	Drosha	16.3904	10.9159	8.93648	0	210.728	183.924	-0.930022	0.00717394
chr8:108412287-108412655+	mmu_circ_0014518	Edc4	18.6259	17.5277	15.4019	0	163.414	243.734	-0.930021	0.00717423
chr17:87520087-87520686+	no	Socs5	28.8851	6.84111	15.0323	176.443	0	0	0.929997	0.00717912
chr16:45777825-45789230-	no	Phldb2	95.386	11.9322	17.6837	96.4421	47.7111	68.4664	0.929948	0.00718901
chr17:26894749-26896894+	mmu_circ_0006633	Crebrf	2.37195	4.52729	8.16839	0	0	150.086	0.929892	0.00720039
chr17:26873733-26880076+	mmu_circ_0006628	Crebrf	2.37195	4.52729	8.16839	0	0	127.487	0.929892	0.00720039
chr4:107923099-107944988-	no	Zyg11b	8.41387	9.89369	9.79788	111.781	35.7833	0	-0.929888	0.00720118
chr7:140141267-140158377+	mmu_circ_0001638	Zranb1	8.98877	8.86587	8.42912	142.46	81.5084	32.7147	0.929775	0.00722409
chr14:121501210-121506625+	mmu_circ_0004999	Farp1	29.979	13.1575	12.3244	554.501	46.1223	216.639	0.929544	0.00727111
chr1:64597422-64622903+	mmu_circ_0000046	Creb1	6.57224	5.18849	5.15356	392.378	81.9056	191.792	0.929372	0.00730637
chr11:96631952-96634536-	no	Snx11	13.4069	9.78375	9.41971	49.3226	95.4221	81.6192	-0.92916	0.00734966
chr11:117616644-117617420+	no	Tnrc6c	5.93901	10.0131	7.10962	63.5604	47.7111	65.4293	-0.929058	0.00737056
chr13:58279211-58300431-	mmu_circ_0004692	Ubqln1	59.4309	39.7946	38.3709	284.92	165.4	76.3342	0.929042	0.00737391
chr6:100580876-100587116-	mmu_circ_0012893	Shq1	6.12733	3.40382	2.58057	312.294	269.572	213.267	0.929027	0.00737701
chr1:157021115-157044565+	mmu_circ_0000091	Stx6	24.2068	20.3872	17.1121	1139.76	861.591	827.432	0.928866	0.00741013
chr9:86453021-86456300-	no	Pgm3	7.84743	9.26565	6.35378	32.8818	23.0611	93.6481	-0.928715	0.00744115
chr12:4306423-4315865-	no	Ncoa1	5.05553	11.3955	9.2093	250.937	187.667	230.581	-0.92855	0.00747522
chr6:29813142-29821286+	mmu_circ_0013261	Ahcyl2	5.81252	6.32651	18.5263	61.3572	92.2445	137.268	0.928375	0.00751145
chr13:98813754-98823929-	mmu_circ_0004932	Arhgef28	1.64237	0.535454	0.951584	272.885	0	0	0.928177	0.00755247
chr4:58499348-58517653-	no	Lpar1	42.448	53.7515	38.2381	543.568	387.261	523.889	-0.92817	0.00755397
chr7:104179847-104188546+	no	Nars2	2.73917	3.11079	1.82918	30.6786	81.9056	0	0.928004	0.00758846
chr17:51056851-51074883-	mmu_circ_0006820	Tbc1d5	7.19238	7.97776	6.77609	98.6453	223.847	103.429	0.927993	0.00759079
chr12:58426510-58433446+	mmu_circ_0000383	Mipol1	0.958674	1.48073	1.39443	192.884	283.883	237.325	0.927841	0.00762245
chr2:58352894-58368711-	mmu_circ_0010032	Acvr1	24.7435	16.7429	11.9064	286.022	0	0	0.92783	0.00762491
chr15:57935985-57938466-	no	Atad2	23.3583	7.66073	3.12634	237.801	58.4472	90.2761	0.927814	0.00762809
chr9:14376066-14379883-	mmu_circ_0001745	Amotl1	28.245	14.341	18.2889	2258.6	867.561	1730.53	0.927695	0.00765305
chr9:68524455-68524937+	mmu_circ_0015825	Rora	2.50836	7.69685	5.73834	145.765	0	0	-0.927529	0.00768769
chr2:68204130-68248198-	mmu_circ_0010119	Stk39	14.0348	10.2392	7.90876	0	23.0611	81.6192	-0.927461	0.00770211
chr9:59273929-59302276-	no	Arih1	25.3498	17.9022	16.8203	889.845	1184.45	1104.22	-0.927441	0.00770613
chr1:172078126-172097079-	no	Uap1	61.1684	42.4709	31.1188	173.139	0	0	0.9274	0.00771482
chr4:6750051-6769573-	mmu_circ_0001180	Tox	0.0128032	0.859325	0.702974	0	280.308	131.648	0.927103	0.00777737
chr5:103930385-103930931+	mmu_circ_0001372	Ptpn13	5.67476	6.12073	5.54155	129.324	174.945	68.4664	0.926934	0.00781292
chr7:105020084-105034982+	no	Pak1	17.7251	2.64053	3.9247	109.578	0	48.9045	0.926868	0.00782697
chr11:85390283-85397496+	mmu_circ_0003491	Bcas3	3.7067	4.34226	5.88218	153.393	126.836	376.84	0.926836	0.00783363
chr4:58874396-58917979-	no	Ecpas	18.9531	18.0965	16.709	82.2044	82.3028	114.334	-0.926714	0.0078594
chr9:64683760-64686951+	mmu_circ_0015784	Dennd4a	6.82131	12.2264	15.7491	0	82.3028	309.952	0.926599	0.00788382
chr11:105958304-105985220+	mmu_circ_0002707	Map3k3	18.8699	23.8544	21.5984	458.059	1630.55	695.114	0.926458	0.00791375
chr5:100792846-100795013-	no	Sec31a	91.2246	88.0353	71.598	49.3226	0	203.821	-0.926409	0.00792423
chr14:48334306-48339960+	mmu_circ_0005257	Ktn1	29.7288	15.7561	13.8824	192.884	0	54.5244	0.926369	0.0079327
chr3:104269409-104283773-	mmu_circ_0010325	Lrig2	3.3021	5.33654	4.40128	0	152.678	29.3427	0.925672	0.00808174
chr7:94462573-94487527+	no	Nox4	5.5835	3.205	9.43408	0	0	509.277	0.92567	0.00808205
chr7:73270127-73270623+	mmu_circ_0001580	Chsy1	7.21754	9.03018	4.02266	870.1	857.619	395.278	0.925432	0.00813331
chr1:84772891-84790902-	mmu_circ_0009014	Trip12	32.7231	27.9225	30.1178	98.6453	129.219	104.553	-0.925019	0.00822247
chr6:118955055-119007533-	mmu_circ_0012995	Cacna1c	5.83627	3.05543	1.55066	1346.72	330.8	373.133	0.924836	0.00826203
chr1:153323269-153325755-	mmu_circ_0000087	Rnf2	17.3525	13.6253	13.1285	557.806	492.625	432.943	0.924762	0.00827824
chr11:84036643-84045263+	no	Acaca	9.78396	31.7017	74.4565	0	93.4361	136.933	0.924359	0.00836605
chr8:49452664-49502599-	mmu_circ_0014853	Tenm3	1.92025	8.25852	6.44176	65.7635	173.753	188.42	0.924247	0.00839035
chr17:74773002-74781380+	mmu_circ_0006994	Spast	7.47873	7.0314	6.0676	32.8818	23.0611	138.392	-0.924061	0.00843114
chr15:99613950-99627230-	mmu_circ_0006042	Lima1	77.5728	98.1726	98.9605	76.6965	198.8	285.105	0.924047	0.00843417
chr3:37347329-37363580+	mmu_circ_0001120	Spata5	9.9994	4.96709	4.01979	413.142	267.586	113.21	0.923893	0.00846798
chr3:126499755-126501198+	mmu_circ_0010434	Camk2d	14.4566	14.1888	16.9677	273.987	176.136	387.745	0.923856	0.00847605
chr16:13854487-13872616-	no	Pdxdc1	30.2839	28.4816	25.4631	0	70.375	97.8091	-0.923814	0.00848536
chr12:27024170-27074440-	mmu_circ_0003855	Rnf144a	2.81025	40.1244	17.2193	0	106.158	0	0.923806	0.00848708
chr7:103851151-103926529+	mmu_circ_0001594	Tenm4	0.857851	10.4198	10.0145	0	140.75	217.763	0.9235	0.00855443
chrX:130796115-130802100-	mmu_circ_0016108	Trmt2b	2.9948	2.84577	4.35492	250.937	330.005	508.488	0.923362	0.00858498
chr10:126827366-126837249+	mmu_circ_0002053	R3hdm2	23.5749	22.1946	17.1988	252.038	131.205	39.1236	0.923309	0.00859682
chr13:58279211-58284685-	mmu_circ_0004691	Ubqln1	59.4309	39.7946	38.3709	197.291	129.617	76.3342	0.923192	0.00862267
chr8:108194130-108195340+	mmu_circ_0014511	Ctcf	25.5334	18.8325	14.5804	189.58	0	0	0.922908	0.00868573
chr14:123340526-123372507-	no	Tmtc4	6.51785	1.68874	1.36385	218.055	95.4221	0	0.922855	0.00869741
chr2:166785522-166790217-	mmu_circ_0009600	Stau1	32.8964	26.7967	27.5599	520.6	362.214	439.687	0.922621	0.00874971
chr7:15164084-15183800-	no	Nlrp5-ps	0.761844	1.12779	0.844113	0	434.178	250.478	0.922522	0.00877174
chr9:50803712-50806721-	no	Sik2	5.28541	28.0657	27.1737	46.0179	280.308	411.803	0.922101	0.00886598
chrX:140144190-140150691+	mmu_circ_0001896	Pak3	0.676499	0.334477	0.987107	186.275	34.5917	204.61	0.922064	0.00887441
chr3:57572961-57600217+	mmu_circ_0010724	Rnf13	20.6068	20.502	26.7197	107.375	153.472	39.1236	-0.922038	0.00888012
chr6:35027980-35030226-	mmu_circ_0013310	Cnot4	5.47083	4.13697	4.0158	877.811	623.433	410.344	0.922018	0.00888477
chr2:154983509-154989219+	mmu_circ_0009461	Itch	15.6631	12.5501	12.4237	451.449	269.175	136.933	0.922007	0.00888718
chr12:8704896-8720743+	mmu_circ_0004291	Pum2	30.5095	20.374	18.4421	170.936	0	43.6196	0.921963	0.00889713
chr19:47194025-47199657+	no	Pdcd11	19.201	16.0422	9.93754	111.781	34.5917	0	0.92178	0.00893837
chr4:14683919-14702230-	no	Lrrc69	0.0611645	0.0266179	0.0401228	191.783	0	0	0.921721	0.00895154
chr11:35637897-35640968-	mmu_circ_0003001	Rars	160.355	50.5066	29.5868	0	94.6277	197.866	-0.921352	0.00903505
chr9:59476325-59479200+	no	Parp6	6.28382	7.55447	9.52173	0	0	138.392	0.921053	0.00910291
chr12:53658475-53663414+	mmu_circ_0004049	Arhgap5	17.7792	10.9022	13.2733	46.0179	117.292	121.867	-0.921032	0.00910777
chr18:63914689-63920439+	mmu_circ_0000878	Wdr7	5.36607	7.68382	5.85367	109.578	235.378	76.3342	0.920936	0.00912954
chr3:55861871-55895042-	mmu_circ_0001131	Nbea	4.98067	4.81781	3.46467	327.633	442.928	65.4293	0.920832	0.00915317
chr19:28605362-28614898-	mmu_circ_0007672	Glis3	4.40694	4.40772	3.46704	1827.91	2395.13	954.584	0.920746	0.00917282
chr11:4708259-4720496-	mmu_circ_0003058	Nf2	20.7428	19.0938	18.2543	65.7635	129.219	270.039	-0.920707	0.00918184
chr12:103710207-103712983+	no	Golga5	18.9585	25.5617	20.8014	32.8818	116.497	19.5618	0.920696	0.00918428
chr7:108334901-108347123+	mmu_circ_0013717	Fchsd2	5.75306	2.66103	3.67887	76.6965	0	52.2765	0.920498	0.0092296
chr9:100734836-100756323+	mmu_circ_0015155	Stag1	11.8365	11.952	9.52174	351.785	328.814	287.353	0.920452	0.00924023
chr7:134678061-134678475+	no	Srcap	9.1708	10.4898	9.64462	201.614	46.9167	91.4001	-0.920403	0.00925134
chr6:39115095-39123437-	mmu_circ_0013369	Kdm7a	2.25988	9.54758	7.4987	156.698	317.68	215.515	0.920373	0.00925829
chr12:112475772-112481749+	no	Traf3	9.91491	3.58284	3.85288	144.663	0	62.0574	0.919475	0.00946536
chr15:37975447-37977904-	mmu_circ_0000589	Ubr5	32.4161	30.5329	27.1302	601.62	270.367	136.144	0.919437	0.00947418
chr4:129516221-129525112+	no	Ptp4a2	84.2034	56.6528	62.459	162.206	34.5917	0	0.91906	0.00956176
chr4:48617452-48630203+	mmu_circ_0001204	Tmeff1	43.7811	9.23905	7.91779	1529.86	527.614	896.687	0.919057	0.00956251
chr16:94641004-94645794+	mmu_circ_0006487	Ttc3	14.8082	19.2404	10.7541	65.7635	128.425	58.6854	0.918885	0.00960273
chr2:18031408-18047856+	mmu_circ_0009663	Mllt10	8.06687	7.31838	5.60424	254.241	153.869	102.305	0.918701	0.00964571
chr17:80049641-80071913+	mmu_circ_0007034	Rmdn2	5.69897	4.70548	6.40111	206.02	376.525	202.362	-0.918574	0.00967525
chr3:97874782-97885962+	mmu_circ_0010971	Notch2	20.5703	15.2771	8.37254	959.932	927.597	262.506	0.91855	0.00968087
chr2:168530622-168536476-	mmu_circ_0009619	Atp9a	14.1781	2.17886	11.2569	569.84	57.6528	683.42	0.9184	0.00971609
chr6:94604840-94613992-	mmu_circ_0013627	Lrig1	33.1618	41.7185	13.2285	440.516	716.075	297.469	0.918171	0.00976996
chr17:44854140-44861850-	mmu_circ_0000795	Runx2	8.07427	4.36933	2.60568	301.361	176.533	188.42	0.917988	0.00981322
chr1:180645531-180646100+	no	Kif26b	5.39216	5.58344	2.66494	61.3572	0	136.144	-0.917878	0.00983902
chr18:73834814-73837693-	mmu_circ_0000894	Smad4	31.2696	25.9007	24.5557	1974.78	1804.31	1582.57	0.917734	0.00987311
chr5:119043341-119121106+	mmu_circ_0001397	Med13l	14.6124	24.9443	17.2447	187.376	494.611	376.505	0.91767	0.00988828
chr17:6201699-6207057+	no	Tulp4	20.5712	11.2577	11.1837	180.85	69.1834	113.21	0.917534	0.00992058
chr7:20022286-20022867-	mmu_circ_0014057	Mark4	18.1848	15.3942	15.9956	112.883	0	65.4293	0.917483	0.00993261
chr8:79875512-79908695-	circ_Arhgap10_1	Arhgap10	22.5777	13.3553	24.9299	252.038	0	584.152	0.917469	0.00993589
chr3:27519526-27548262-	no	Fndc3b	46.2959	98.6881	56.2885	233.394	1199.95	772.572	0.917247	0.00998877
chr6:52707547-52708349+	mmu_circ_0013441	Tax1bp1	48.151	52.1441	49.8732	65.7635	0	63.1814	-0.917223	0.00999447
chr12:103183609-103186649-	mmu_circ_0003666	Atxn3	5.96905	4.58156	5.18686	301.361	810.703	401.687	-0.917095	0.0100249
chr4:86532061-86546523+	no	Acer2	0.834273	3.80068	8.21727	0	0	133.896	0.916851	0.0100832
chr8:75738023-75738211-	mmu_circ_0001690	Large1	16.6258	10.7721	13.428	223.563	47.7111	192.581	0.916641	0.0101335
chr13:52982609-52994105-	mmu_circ_0004645	Auh	5.04725	9.32643	15.6625	0	0	320.068	0.916245	0.0102286
chr17:86497851-86508674-	mmu_circ_0007072	Srbd1	6.4407	4.97417	3.90353	453.652	397.6	186.172	0.915747	0.0103488
chr13:9709391-9734712-	mmu_circ_0004916	Zmynd11	28.3047	27.5644	25.2713	270.682	211.522	526.926	-0.915678	0.0103655
chr9:64705473-64720946+	mmu_circ_0015787	Dennd4a	6.82131	12.2264	15.7491	210.427	315.297	649.917	0.915417	0.0104289
chr3:88805694-88811799+	mmu_circ_0001148	Ash1l	9.86897	11.8054	10.9862	1118.92	1579.27	1214.39	0.915334	0.0104491
chr7:74409750-74413090-	no	Mef2a	28.5196	11.2912	13.173	110.68	0	54.5244	0.914968	0.0105383
chr8:109505025-109505239+	mmu_circ_0001722	Sntb2	7.80697	9.30102	8.8573	189.58	34.5917	137.268	-0.914828	0.0105724
chr17:53750188-53772043+	no	Kat2b	7.03214	9.3799	14.477	219.157	92.2445	32.7147	-0.914804	0.0105784
chr9:42835279-42852370-	no	Arhgef12	17.4155	24.774	23.4818	32.8818	105.364	130.524	0.91473	0.0105966
chr14:22438112-22456862+	mmu_circ_0000506	Kat6b	3.60086	7.68577	5.88276	0	118.086	21.8098	0.91441	0.0106751
chr17:66152499-66165390+	mmu_circ_0006931	Ppp4r1	27.5553	12.5364	12.8749	306.869	153.075	54.5244	0.914062	0.0107608
chr6:17769249-17805028+	mmu_circ_0013218	St7	5.91267	3.91479	2.78784	98.6453	59.6388	62.0574	0.913329	0.0109422
chr18:81055282-81114617-	mmu_circ_0000904	Atp9b	14.1059	15.8356	13.2291	76.6965	35.7833	72.9623	-0.9133	0.0109495
chr14:123089320-123113347+	mmu_circ_0005020	Pcca	7.45438	22.7752	35.8636	0	35.7833	224.172	0.913162	0.0109837
chr5:5195277-5249228-	mmu_circ_0012684	Cdk14	8.19534	9.09826	8.9832	256.445	153.075	107.59	-0.913061	0.0110091
chr11:76085877-76092093-	mmu_circ_0003376	Nxn	31.0264	75.4671	24.5953	168.732	283.089	48.9045	0.912784	0.0110782
chr6:31368930-31383131+	mmu_circ_0001457	Mkln1	5.0579	6.00632	5.83706	2090.88	3046.41	3382.02	0.912567	0.0111326
chr12:86462936-86464821+	mmu_circ_0004284	Dlst	66.3441	50.123	57.9349	253.14	23.0611	43.6196	0.912471	0.0111568
chr16:32950377-32961830+	mmu_circ_0000681	Lrch3	11.6204	13.29	10.7819	5293.91	10942.3	5837.44	0.912311	0.0111969
chr4:53119877-53156967-	mmu_circ_0011675	Abca1	4.57487	35.3443	39.0189	122.714	688.645	504.327	0.912163	0.0112343
chr3:27519526-27581736-	no	Fndc3b	46.2959	98.6881	56.2885	0	467.181	265.878	0.912011	0.0112725
chr14:21426303-21427127-	no	Usp54	3.62814	2.55677	1.99189	0	46.1223	163.238	-0.911921	0.0112952
chr2:5900819-5931474+	no	Upf2	9.76037	7.84629	8.75065	250.937	47.7111	221.924	0.911858	0.0113111
chr9:14397197-14401044-	mmu_circ_0015414	Amotl1	28.245	14.341	18.2889	356.191	140.353	282.068	0.911713	0.0113478
chr14:32432157-32436160-	no	Hacl1	1.97355	3.3217	5.23781	0	0	81.6192	0.911665	0.01136
chr9:120859290-120868647+	mmu_circ_0001859	Ctnnb1	205.755	150.883	112.262	384.667	0	0	0.911627	0.0113696
chr11:74852114-74867465+	no	Smg6	13.8372	10.5044	10.419	110.68	0	43.6196	0.911523	0.0113961
chr14:35050601-35072918-	mmu_circ_0005213	Shld2	1.67482	1.95612	2.06386	0	35.7833	102.305	0.911518	0.0113973
chr4:55063057-55073109+	mmu_circ_0001207	Zfp462	4.21918	1.89695	2.05526	160.002	82.7	39.1236	0.911069	0.0115115
chr2:44872916-44878624-	no	Zeb2	20.8363	29.5106	25.9166	109.578	0	0	-0.91104	0.0115189
chr5:123164407-123169235+	no	P2rx4	21.8543	18.8661	26.0709	0	0	95.896	0.910844	0.011569
chr7:140019385-140028890-	mmu_circ_0001635	Eef1akmt2	12.4195	6.74843	8.34441	221.36	198.8	213.602	0.910799	0.0115803
chr1:16572007-16575512-	mmu_circ_0008366	Ube2w	27.5788	19.4387	26.03	95.3406	116.894	88.0282	-0.910527	0.01165
chr12:83458219-83473529+	mmu_circ_0004245	Sipa1l1	18.7341	7.12706	14.6278	574.246	142.339	259.134	0.910458	0.0116677
chr4:87875226-87878686+	mmu_circ_0011842	Focad	3.35441	4.28004	4.29604	46.0179	58.8444	68.4664	0.91041	0.01168
chr7:141152766-141159683-	mmu_circ_0013967	Adam12	49.6258	116.18	31.267	177.545	267.983	198.201	0.910367	0.0116911
chr6:116083784-116088268-	mmu_circ_0012974	Tmcc1	4.72894	4.5632	3.70113	387.972	294.222	216.639	0.9101	0.0117598
chr13:107772603-107778155-	mmu_circ_0004436	Kif2a	14.4102	6.31418	5.84738	115.086	82.3028	54.5244	0.910037	0.0117761
chr6:91183056-91184345+	no	Fbln2	867.657	348.073	765.239	315.599	0	132.772	0.909897	0.0118119
chr8:109604992-109606969-	mmu_circ_0014533	Terf2	11.8385	10.3966	9.7265	160.002	0	19.5618	0.909821	0.0118318
chr12:101854206-101857851-	mmu_circ_0003648	Rps6ka5	0.864421	1.13186	1.23464	111.781	95.4221	98.144	-0.909738	0.0118532
chrX:156357689-156404414+	mmu_circ_0016210	Sh3kbp1	22.834	3.72447	5.18398	160.002	0	76.3342	0.909599	0.0118892
chr6:84099668-84102403+	no	Dysf	3.36421	0.578404	2.63052	494.162	34.5917	199.325	0.909489	0.0119177
chrX:45769823-45770201-	no	Elf4	9.48463	6.38109	7.96256	254.241	46.9167	235.077	0.909461	0.0119249
chr2:181366139-181366792+	mmu_circ_0009694	Prpf6	25.251	23.3237	23.9248	110.68	0	76.3342	0.909171	0.0120003
chr10:87863396-87877343+	mmu_circ_0002525	Gnptab	10.7801	18.4456	13.4188	307.97	454.061	292.973	0.908968	0.012053
chr17:64985823-65008414+	no	Man2a1	36.7298	86.2603	53.1943	30.6786	285.472	0	0.908764	0.0121064
chr4:129516221-129520006+	no	Ptp4a2	84.2034	56.6528	62.459	0	174.547	70.7143	-0.908355	0.0122133
chr6:21966902-22009952+	no	Cped1	8.02382	28.9308	32.1364	0	118.483	81.6192	0.908303	0.012227
chr3:86901663-86904595-	no	Kirrel	34.9722	30.0757	28.1119	203.817	0	32.7147	0.908286	0.0122314
chr5:135599519-135599887+	no	Mlxipl	0.0520893	12.1016	28.698	0	0	167.734	0.908041	0.0122957
chr7:119902897-119903153+	mmu_circ_0001612	Tead1	14.6012	10.9855	8.89925	2455.89	1244.09	1328.84	0.907866	0.012342
chr12:92602799-92608636-	mmu_circ_0004340	Cep128	2.58575	1.55359	1.02852	110.68	57.6528	63.1814	0.907824	0.012353
chr1:44811187-44845387+	mmu_circ_0000033	Gulp1	7.90815	13.2943	22.4298	561.11	444.12	405.848	-0.907818	0.0123545
chr13:107613035-107638416-	mmu_circ_0004429	Ipo11	10.8512	5.57746	5.55178	131.527	47.7111	82.7432	0.90756	0.0124229
chr1:30867527-30868812-	no	Phf3	15.9217	12.0843	13.0749	110.68	47.7111	32.7147	0.907489	0.0124415
chr17:86495206-86520086-	mmu_circ_0007070	Srbd1	6.4407	4.97417	3.90353	157.799	0	0	0.907395	0.0124664
chr11:90118833-90128895+	mmu_circ_0003541	Mmd	32.4701	47.4725	47.4094	267.378	128.028	187.296	-0.907322	0.0124857
chr10:7411132-7417447+	no	Lats1	17.0663	12.9709	12.0354	110.68	0	29.3427	0.907096	0.0125458
chr7:133271740-133296793-	no	Xpo6	21.9389	18.7604	14.2473	49.3226	47.7111	168.858	-0.906724	0.0126447
chr18:68012557-68015029+	no	Cep192	8.82815	4.46904	3.26057	188.478	81.5084	106.801	0.906451	0.0127178
chr19:4792397-4804015-	no	Rbm14	35.616	25.141	17.0475	304.666	58.4472	54.5244	0.90645	0.0127181
chr13:93236931-93247908-	no	Fam151b	2.58884	2.80162	3.33271	250.937	119.278	54.5244	-0.90628	0.0127635
chr4:9557919-9566494-	mmu_circ_0011874	Asph	15.213	20.7946	26.0274	94.239	83.4944	0	-0.905649	0.0129332
chr4:86482283-86483480+	no	Dennd4c	6.2506	8.5627	9.48985	49.3226	149.897	356.154	0.905472	0.012981
chr5:21066217-21067117+	no	Lrrc17	7.52333	35.6896	33.6272	236.699	282.294	260.258	0.905354	0.0130128
chr11:65032030-65046686-	no	Myocd	0.199937	0.0513414	0.275973	46.0179	0	167.734	0.905065	0.0130912
chr7:97104040-97113372-	no	Eed	21.9705	18.1447	15.3289	314.497	47.7111	48.9045	0.904789	0.0131662
chr1:66819479-66848742-	mmu_circ_0000048	Kansl1l	2.20163	4.50367	2.94428	180.85	388.85	328.725	0.904341	0.0132882
chr14:101900228-101906907-	no	Tbc1d4	1.13474	7.38035	6.39891	92.0358	392.027	225.296	0.904199	0.013327
chr19:29607654-29615825+	mmu_circ_0007677	Ric1	7.36759	14.5159	11.0192	78.8997	0	70.7143	-0.904055	0.0133666
chr3:135318463-135332303-	mmu_circ_0010477	Nfkb1	31.3554	15.3916	16.5803	3893.71	2125.56	2986.62	0.90403	0.0133734
chr2:13138396-13163422-	no	Rsu1	28.2377	14.2374	18.5408	510.686	363.406	465.992	0.903889	0.0134121
chr12:41352923-41367032+	mmu_circ_0003969	Dock4	3.38763	5.52718	2.81588	160.002	210.331	82.7432	0.903262	0.0135848
chr8:81049060-81078920+	no	Slc10a7	9.70771	7.47203	6.30707	0	80.714	71.8383	-0.90295	0.0136711
chr10:117222050-117224967-	no	Nup107	24.255	13.3811	6.59952	109.578	34.5917	39.1236	0.902833	0.0137033
chr9:90135847-90144782-	no	Tbc1d2b	16.3915	82.7891	31.2342	76.6965	196.814	39.1236	0.902738	0.0137299
chr18:32376797-32380288+	no	Map3k2	8.24033	5.90208	5.78357	110.68	0	43.6196	0.902736	0.0137302
chr2:156003368-156004688-	mmu_circ_0001097	Rbm39	132.084	136.831	106.722	708.995	981.675	494.211	0.902652	0.0137537
chr17:30661657-30667310-	mmu_circ_0006681	Btbd9	4.93146	2.02658	2.68011	252.038	82.3028	29.3427	0.902298	0.0138521
chr9:21577188-21580232-	no	Kank2	40.2497	17.6064	31.0232	188.478	0	194.829	0.902245	0.013867
chr1:121495581-121505863-	mmu_circ_0008100	Epb41l5	1.32897	0.755193	1.65381	32.8818	0	135.02	0.901959	0.0139469
chr9:7952952-7973911-	no	Yap1	28.9313	29.1859	31.5187	140.257	152.678	117.706	-0.901623	0.014041
chr13:46014256-46051944-	mmu_circ_0004613	Atxn1	2.6644	3.39638	4.1361	204.919	35.7833	19.5618	-0.901514	0.0140717
chr6:129130650-129134331+	no	Clec2d	33.3676	48.9893	145.087	626.791	1233.75	1736.15	0.901104	0.0141871
chr2:84699845-84701656+	no	Slc43a1	2.64434	8.93668	8.15548	392.295	199.197	102.305	-0.901103	0.0141872
chr7:97337659-97345530+	mmu_circ_0014464	Picalm	117.449	69.048	64.2651	844.929	552.661	658.908	0.901025	0.0142093
chr5:107643911-107695925-	no	Tgfbr3	22.4295	221.534	109.065	0	210.728	0	0.900955	0.0142289
chr13:101536779-101542736-	no	Cenph	12.4722	4.6551	0.892996	80.0012	57.6528	0	0.900894	0.0142463
chr6:50093717-50133870+	mmu_circ_0001474	Mpp6	30.8026	39.6621	14.7468	49.3226	199.594	0	0.900731	0.0142923
chr19:4784723-4804015-	mmu_circ_0007868	Rbm14	35.616	25.141	17.0475	95.3406	0	0	0.900584	0.0143339
chr11:86973322-86981018+	mmu_circ_0003520	Trim37	6.39851	5.1882	3.59947	189.58	103.775	87.2391	0.900262	0.0144255
chr7:57047342-57084400+	mmu_circ_0001568	Prmt3	20.2491	14.5133	6.73377	115.086	116.497	32.7147	0.899914	0.0145247
chr11:35424093-35425938+	mmu_circ_0002996	Slit3	52.3225	295.526	226.282	256.445	337.167	282.068	0.899828	0.0145491
chr2:120249434-120254633+	no	Ganc	1.62491	3.63891	6.22517	0	0	91.4001	0.899618	0.014609
chr8:81039484-81113148+	no	Slc10a7	9.70771	7.47203	6.30707	143.562	387.261	358.402	-0.899419	0.014666
chr15:85205751-85223936+	mmu_circ_0005924	Atxn10	59.3662	43.9108	41.9847	95.3406	174.945	263.295	-0.899397	0.0146724
chr5:48573484-48583570+	no	Slit2	22.051	75.6209	16.3986	46.0179	363.406	160.99	0.899384	0.0146761
chr15:82681942-82687714-	mmu_circ_0000629	Tcf20	8.76902	7.69387	6.96709	224.664	237.364	290.725	-0.899306	0.0146985
chr4:138910726-138916539+	no	Emc1	9.17627	8.59929	7.97152	92.0358	58.4472	54.5244	0.899287	0.0147039
chr9:5358245-5358843+	no	Casp12	7.62078	5.84524	19.5514	0	46.1223	138.392	0.899228	0.0147207
chr14:87856840-87874647+	no	Tdrd3	4.86205	5.72753	6.10539	335.344	59.6388	104.553	-0.898995	0.0147877
chr8:11427552-11429528+	no	Col4a2	152.357	1340.37	674.019	0	118.086	0	0.898964	0.0147967
chr7:141948559-141980968+	no	Dock1	15.6399	18.8644	14.2673	0	128.822	21.8098	0.89874	0.0148614
chrX:159359130-159379776+	no	Ctps2	7.20641	8.84274	12.9785	65.7635	57.6528	101.181	0.898384	0.014964
chr15:35002184-35002976-	mmu_circ_0005601	Stk3	11.5884	10.5572	10.9718	94.239	0	76.3342	0.897647	0.015178
chr11:102661925-102664230-	no	Gjc1	9.21755	5.99322	3.4419	237.801	0	0	0.897634	0.0151818
chr9:64884775-64893595+	no	Dpp8	28.0609	25.6996	27.7281	46.0179	140.75	0	-0.897417	0.0152453
chr5:91375815-91403441+	mmu_circ_0012860	Mthfd2l	4.3361	3.0365	2.76117	337.547	46.1223	132.772	0.896887	0.0154004
chr5:17316998-17326418-	no	Cd36	5.00659	67.2888	145.311	0	0	162.114	0.896531	0.0155049
chr5:17302813-17317045-	no	Cd36	5.00659	67.2888	145.311	0	0	222.259	0.896531	0.0155049
chr3:57572961-57611049+	mmu_circ_0010726	Rnf13	20.6068	20.502	26.7197	46.0179	249.291	517.145	0.896344	0.01556
chr8:35930334-35936268-	no	Tnks	15.0571	17.8397	13.9412	129.324	23.0611	367.848	-0.896079	0.0156383
chr3:27519526-27581908-	no	Fndc3b	46.2959	98.6881	56.2885	0	130.014	78.2473	0.896028	0.0156534
chr14:31295378-31297772+	mmu_circ_0005173	Dcp1a	8.00534	7.24425	6.64033	32.8818	153.869	153.457	-0.895974	0.0156693
chr5:48583431-48602593+	no	Slit2	22.051	75.6209	16.3986	0	118.086	43.6196	0.895834	0.0157106
chr11:22895929-22896457+	mmu_circ_0002890	Cct4	131.075	73.7233	48.7613	317.802	69.1834	112.086	0.895016	0.015954
chr5:111158252-111164665-	no	Ep400	11.8453	14.4708	9.72374	0	130.411	0	0.894994	0.0159603
chr6:98953193-98966659-	mmu_circ_0013639	Foxp1	22.8866	11.0734	7.53952	425.26	105.364	185.048	0.894603	0.0160774
chr7:75148695-75149241+	mmu_circ_0001582	Igf1r	13.1751	11.0223	7.88925	490.858	1216.26	1372.13	-0.894366	0.0161485
chr14:49102924-49106585+	no	Tmem260	5.50224	11.1578	6.13484	270.682	376.525	327.601	0.893853	0.0163027
chr16:32950377-32959617+	mmu_circ_0006201	Lrch3	11.6204	13.29	10.7819	186.275	236.569	39.1236	0.893817	0.0163136
chr16:24661762-24681957+	no	Lpp	20.4804	9.84576	14.6303	126.019	0	0	0.893459	0.0164219
chr12:4968023-5013597+	mmu_circ_0000355	Atad2b	4.06776	5.2631	3.88204	267.378	915.272	488.591	0.893049	0.016546
chr2:73701225-73718438-	mmu_circ_0001036	Atf2	13.6686	11.5899	11.4932	0	93.4361	54.5244	-0.893018	0.0165555
chr3:69534326-69535577+	mmu_circ_0001139	Nmd3	40.3455	25.1473	21.444	173.139	70.7722	100.057	0.892759	0.0166342
chr1:24092249-24093450-	mmu_circ_0008613	Fam135a	6.44686	6.11599	5.33053	204.919	129.219	98.144	0.892616	0.0166778
chr13:107700279-107700896-	mmu_circ_0004434	Ipo11	10.8512	5.57746	5.55178	201.614	153.472	113.21	0.892483	0.0167185
chr1:95611474-95621893-	no	Thap4	13.009	6.78787	7.50544	535.857	258.836	103.429	0.892363	0.0167551
chr5:147563270-147566175-	mmu_circ_0012339	Usp12	14.8383	12.1473	10.9484	156.698	46.1223	65.4293	0.891631	0.0169793
chr8:75407106-75436059-	mmu_circ_0014967	Large1	16.6258	10.7721	13.428	95.3406	0	0	0.891471	0.0170286
chr1:52264144-52272538-	no	Gls	35.6514	27.1702	28.7114	0	81.9056	117.371	-0.891379	0.0170569
chr1:54779857-54786718-	no	Ankrd44	2.21337	4.26115	6.72419	0	0	62.0574	0.891343	0.0170682
chr11:21611464-21713465+	no	Wdpcp	1.02821	1.75444	2.62758	0	0	192.916	0.891289	0.0170847
chr11:62247064-62252017-	mmu_circ_0003216	Ncor1	20.4221	22.9714	21.0154	757.217	1019.44	668.02	0.891164	0.0171234
chr11:119292901-119296417+	no	Rnf213	28.613	17.1106	42.4165	0	0	62.0574	0.891049	0.0171589
chr4:137638807-137653274+	mmu_circ_0011334	Eif4g3	26.3862	34.8226	24.5305	49.3226	0	124.115	-0.890859	0.0172175
chr4:142759938-142770894-	no	Prdm2	9.16053	10.3873	11.4115	176.443	0	0	-0.890808	0.0172334
chr13:36323990-36338363+	mmu_circ_0000453	Fars2	4.36095	5.07347	6.95038	337.547	376.922	191.792	-0.890273	0.0173995
chr13:17162784-17163761-	no	Sugct	0.164442	0.57891	1.50171	49.3226	0	278.696	0.889684	0.0175832
chr1:169164822-169167779-	mmu_circ_0000115	Uck2	49.6153	28.1542	20.9002	1398.33	889.828	1011.02	0.889047	0.0177828
chr16:33421406-33435060+	mmu_circ_0000684	Zfp148	7.5804	7.64814	6.45629	290.428	210.728	98.144	0.888925	0.0178211
chr2:12276903-12308306-	mmu_circ_0009285	Mindy3	18.9179	12.8921	11.1288	353.988	1142.69	933.898	-0.888875	0.017837
chr15:3361311-3408008-	no	Ghr	15.5659	33.832	101.158	0	59.6388	93.6481	0.888699	0.0178926
chr7:52084099-52084375-	no	NA	33.113	21.5421	11.7025	172.037	0	0	0.888401	0.0179864
chr8:111316101-111324591+	mmu_circ_0001723	Zfhx3	1.99031	2.29763	1.57217	128.222	305.753	98.144	0.888329	0.0180095
chr3:27455041-27542011-	mmu_circ_0010609	Fndc3b	46.2959	98.6881	56.2885	203.817	1854.4	1222.71	0.888092	0.0180845
chr4:109597902-109608303+	mmu_circ_0011061	Faf1	14.0485	9.6717	8.29298	126.019	83.4944	0	0.888062	0.0180938
chr14:31844029-31849245+	mmu_circ_0005189	Pbrm1	19.232	14.8014	11.4399	241.105	525.628	514.897	-0.887999	0.0181137
chr3:88826952-88839403+	mmu_circ_0010882	Ash1l	9.86897	11.8054	10.9862	95.3406	46.1223	43.6196	-0.887966	0.0181242
chr9:64705473-64715669+	mmu_circ_0015786	Dennd4a	6.82131	12.2264	15.7491	147.968	234.583	637.099	0.887899	0.0181455
chr11:106283019-106284802-	mmu_circ_0002715	Ern1	17.9949	11.1995	10.5046	536.958	340.344	115.458	0.8878	0.0181771
chr5:143548812-143551868-	no	Tnrc18	15.5359	29.1332	22.8624	95.3406	0	0	-0.887547	0.0182573
chr2:167336375-167336826+	mmu_circ_0009605	Rnf114	24.911	12.7641	20.8654	112.883	35.7833	54.5244	0.887533	0.0182621
chr11:50120971-50124369-	mmu_circ_0000257	Canx	164.669	134.296	99.9688	0	92.2445	101.181	-0.887451	0.018288
chr2:18107844-18119624+	no	Mllt10	8.06687	7.31838	5.60424	65.7635	69.1834	51.1525	0.886775	0.0185042
chr4:71830155-71831804-	mmu_circ_0011764	Tle1	8.03281	14.4098	9.97576	138.054	269.572	233.953	0.886757	0.0185099
chr10:50486896-50487313+	mmu_circ_0002266	Ascc3	13.0196	6.26721	6.17251	209.325	0	94.772	0.886461	0.0186047
chr11:61717408-61723448-	no	Akap10	8.35634	5.95826	5.54485	0	34.5917	82.7432	-0.886375	0.0186325
chr19:9005536-9005993+	no	Eml3	17.7896	24.8949	23.2109	63.5604	153.472	185.048	0.886103	0.0187202
chr15:8097142-8098451+	no	Nup155	11.7222	6.9205	4.28884	201.614	69.1834	87.2391	0.885764	0.0188295
chrX:126581860-126643917+	mmu_circ_0016095	Diaph2	4.6724	6.98107	5.94735	327.633	537.158	541.992	0.885563	0.0188946
chr7:140158189-140165306+	mmu_circ_0001640	Zranb1	8.98877	8.86587	8.42912	997.22	619.858	415.964	0.885259	0.018993
chr1:179033092-179179012-	no	Akt3	10.5308	3.72896	7.09372	276.19	119.278	125.239	0.885171	0.0190216
chr10:3192055-3206222+	mmu_circ_0002163	Cnksr3	3.24385	3.63701	5.97088	107.375	153.869	187.296	0.885155	0.0190266
chr5:135915891-135927505-	no	Hip1	7.89065	3.55095	6.60402	46.0179	126.836	104.553	-0.885036	0.0190655
chr6:146319774-146324704-	no	Itpr2	3.51862	2.38893	3.15126	0	164.606	124.115	-0.884914	0.0191051
chr12:56511113-56515485+	mmu_circ_0004082	Psma6	129.626	87.2834	83.0429	234.496	0	92.5241	0.884742	0.0191612
chr11:50115259-50122431-	mmu_circ_0003085	Canx	164.669	134.296	99.9688	390.092	268.778	258.01	0.88449	0.0192433
chr5:34185760-34188916+	mmu_circ_0001335	Nsd2	16.8901	6.96616	3.77203	4427.44	3393.91	1260.71	0.88429	0.0193086
chr8:114130646-114133288+	mmu_circ_0014584	Znrf1	13.7175	10.8142	8.26381	80.0012	0	0	0.884093	0.0193732
chr11:86362284-86374878+	no	Tubd1	2.88523	4.99409	3.87492	0	94.6277	0	0.883196	0.0196678
chr19:46888122-46888356+	mmu_circ_0007858	Cnnm2	4.21416	7.83206	12.6501	65.7635	57.6528	212.143	0.883129	0.01969
chr11:16781466-16797082+	no	Egfr	30.8354	111.61	68.7618	0	176.533	0	0.883067	0.0197105
chr7:140141267-140152417+	mmu_circ_0013958	Fgfr2	2.55732	6.15856	1.63284	160.002	338.358	213.267	0.882481	0.0199045
chr6:47447219-47452589+	mmu_circ_0013410	Cul1	38.3597	42.5795	33.22	80.0012	82.3028	167.734	-0.882365	0.0199431
chr17:74255349-74257085-	no	Xdh	38.3416	129.651	179.378	49.3226	151.883	535.918	0.881895	0.0200994
chr2:84442484-84443909-	mmu_circ_0010217	Ctnnd1	58.5531	30.6707	35.2329	160.002	69.1834	124.115	0.881882	0.0201038
chr16:58424673-58424901+	no	Dcbld2	29.976	21.1612	13.2873	211.528	0	0	0.881832	0.0201206
chrX:46404908-46433928-	no	Enox2	1.8357	1.48711	2.14845	0	94.2305	0	-0.881233	0.0203206
chr2:5894514-5909518+	mmu_circ_0000973	Upf2	9.76037	7.84629	8.75065	900.861	198.8	198.201	0.881122	0.0203581
chr5:120970789-120980405+	no	Slc8b1	3.80777	2.98861	5.94128	80.0012	128.425	290.725	0.880817	0.0204603
chr2:181281075-181282258+	mmu_circ_0009688	Dnajc5	21.3785	21.4455	21.1344	566.535	338.756	687.008	-0.880585	0.0205386
chr2:32658273-32663582-	mmu_circ_0009858	Stxbp1	16.8432	7.69864	6.86988	176.443	115.306	140.305	0.880571	0.0205432
chr5:119043341-119043579+	mmu_circ_0001396	Med13l	14.6124	24.9443	17.2447	5517.47	12869.1	10604.3	0.880426	0.0205922
chr7:124692097-124692611+	mmu_circ_0013809	Xylt1	4.13162	2.62559	1.26486	95.3406	0	0	0.880279	0.0206416
chr8:70428015-70432788-	mmu_circ_0001683	Psd3	2.69802	1.22144	2.15353	917.302	269.969	392.241	0.879829	0.0207939
chr18:55106206-55106462-	mmu_circ_0000874	Zfp608	4.58451	9.62421	7.90816	759.42	419.867	352.782	-0.879519	0.0208992
chr2:6507019-6536868-	mmu_circ_0010095	Celf2	7.14445	34.5557	24.0094	0	256.056	43.6196	0.879483	0.0209113
chr2:169709025-169711959+	mmu_circ_0009625	Tshz2	0.240983	1.06477	1.41069	0	94.2305	74.0863	0.879323	0.0209659
chr13:91664189-91704299+	mmu_circ_0000489	Ssbp2	3.04334	7.74982	7.38016	141.358	1222.61	640.925	0.879142	0.0210272
chr11:16781466-16783616+	mmu_circ_0002861	Egfr	30.8354	111.61	68.7618	382.464	3631.28	3410.24	0.878616	0.0212068
chr10:116803136-116805044-	mmu_circ_0001989	Cpsf6	17.2037	10.7586	11.0045	207.122	175.342	191.457	0.878483	0.0212524
chr1:180253264-180255444-	mmu_circ_0000117	Hnrnpu	188.722	119.861	109.294	364.921	363.008	360.315	0.878419	0.0212743
chr13:43525816-43531511-	mmu_circ_0000458	Ranbp9	20.1598	18.2815	23.6014	0	46.1223	300.506	0.878287	0.0213197
chr18:12217434-12228640-	no	Tmem241	1.1879	2.95464	2.9751	0	246.908	130.859	0.878082	0.0213898
chr2:6585160-6642659-	mmu_circ_0010105	Celf2	7.14445	34.5557	24.0094	224.664	527.614	567.962	0.878057	0.0213986
chr6:65819174-65851853+	mmu_circ_0001482	Prdm5	5.74495	10.0173	5.4752	1306.37	2025.36	512.53	0.877964	0.0214303
chr12:41394992-41403377+	mmu_circ_0000368	Dock4	3.38763	5.52718	2.81588	76.6965	140.353	95.896	0.877684	0.0215268
chr19:45844540-45851507-	mmu_circ_0007842	Oga	28.5344	25.8862	17.8602	30.6786	0	115.458	-0.877615	0.0215504
chr2:165612663-165621661-	mmu_circ_0009569	Zmynd8	15.8628	11.708	17.8607	529.247	412.308	916.584	0.877615	0.0215506
chr1:74631957-74632271-	no	Zfp142	5.74928	5.60213	5.16926	61.3572	47.7111	100.057	-0.877334	0.0216476
chr1:162630842-162654320-	mmu_circ_0008326	Rabgap1l	2.57021	3.43334	4.23176	96.4421	0	0	-0.877045	0.0217475
chr13:91664189-91781996+	no	Ssbp2	3.04334	7.74982	7.38016	82.2044	176.136	125.239	0.877003	0.0217619
chr1:95387733-95397136+	no	2021-09-02	108.933	82.3157	73.1151	0	58.8444	43.6196	-0.876719	0.0218603
chr9:116999592-117019236-	no	Rbms3	12.021	11.9068	11.1114	30.6786	0	80.4952	-0.876311	0.0220023
chr2:11645039-11645755+	no	Il15ra	3.44036	28.1754	15.3601	0	46.9167	0	0.876287	0.0220107
chr16:76330990-76352791-	mmu_circ_0000701	Nrip1	9.62121	19.2653	14.5863	253.14	340.344	256.886	0.876276	0.0220144
chr2:144080461-144084914-	mmu_circ_0001081	Snx5	77.1321	51.0808	28.942	370.429	351.478	116.582	0.875958	0.0221254
chr4:129516221-129522436+	no	Ptp4a2	84.2034	56.6528	62.459	161.104	94.6277	65.4293	0.875862	0.0221587
chr2:52260425-52272216-	no	Arl5a	21.0896	19.126	17.2925	207.122	0	0	0.875746	0.0221994
chr5:5248982-5249228-	mmu_circ_0012687	Cdk14	8.19534	9.09826	8.9832	0	70.7722	29.3427	0.875386	0.0223254
chr7:109343174-109344402-	no	Nup98	18.2261	16.8314	12.9656	80.0012	23.0611	0	0.875347	0.0223391
chr2:24669046-24680587-	mmu_circ_0000992	Ehmt1	13.2749	14.7901	9.04856	410.939	262.411	471.277	-0.875045	0.022445
chr7:133695488-133695852-	mmu_circ_0001628	Eif3c	223.408	101.823	82.7138	372.55	573.736	498.372	-0.875016	0.0224553
chr10:106400017-106425965-	no	Acss3	0.14588	18.8011	38.6582	0	0	52.2765	0.874892	0.0224988
chr18:13873649-13876256-	mmu_circ_0007146	Zfp521	2.47258	9.84157	8.91371	606.027	1209.49	856.44	0.874868	0.0225074
chr1:95333670-95338827-	mmu_circ_0009096	Hdlbp	152.925	132.177	112.673	111.781	0	0	0.874803	0.0225301
chr11:21611464-21624639+	mmu_circ_0002882	Wdpcp	1.02821	1.75444	2.62758	61.3572	57.6528	150.42	0.874745	0.0225508
chr15:80714636-80719585+	no	Tnrc6b	2.80049	4.59814	4.55186	0	118.483	58.6854	0.874477	0.0226451
chr3:60350867-60419695+	no	Mbnl1	31.7243	37.7272	44.0909	0	0	112.086	0.874322	0.0226998
chr6:140473385-140477154+	mmu_circ_0013144	Plekha5	6.44549	6.64355	7.09908	0	58.8444	78.2473	0.874285	0.0227129
chr5:22955969-22977624+	mmu_circ_0012438	Kmt2e	11.0293	13.8834	16.7096	353.988	82.3028	78.2473	-0.873748	0.0229031
chr3:153595990-153602131-	no	Acadm	13.5372	52.9132	74.0415	92.0358	116.894	217.763	0.873612	0.0229514
chr18:77873760-77881933-	mmu_circ_0000901	8030462N17Rik	5.62451	4.38426	4.43199	107.375	71.5666	41.3716	0.873473	0.0230007
chr6:3495509-3528915+	mmu_circ_0001436	Vps50	9.85021	4.78821	4.33732	49.3226	105.364	81.6192	-0.873018	0.0231628
chr8:81895682-81896263-	mmu_circ_0001699	Smad1	13.8805	7.87734	10.9149	2414.28	640.934	682.296	0.8727	0.0232766
chr19:58338401-58344653-	mmu_circ_0007972	Gfra1	3.06953	6.9733	4.26607	375.854	929.98	223.048	0.872423	0.0233756
chr19:57826119-57871993+	mmu_circ_0000968	Atrnl1	7.94213	13.0029	11.5946	584.078	2128.35	999.662	0.872164	0.0234684
chrX:99623453-99627936-	mmu_circ_0016432	Hdac8	3.96922	3.76345	4.16643	0	117.689	0	-0.872094	0.0234938
chr11:51542953-51548163-	mmu_circ_0003105	Sec24a	12.1569	13.1599	12.1613	131.527	23.0611	234.288	-0.871897	0.0235644
chr13:77331814-77332484+	mmu_circ_0004810	2210408I21Rik	0.71575	0.872147	1.0275	32.8818	34.5917	147.049	0.871539	0.0236934
chr15:3290918-3297601-	no	Ghr	15.5659	33.832	101.158	0	130.411	194.829	0.871419	0.0237366
chr5:104212142-104213532+	mmu_circ_0011938	Aff1	33.8041	19.6125	17.7602	593.992	679.497	798.878	-0.871249	0.0237981
chr19:17669029-17670268-	mmu_circ_0000936	Pcsk5	3.31318	53.9851	28.2092	0	105.761	0	0.870994	0.0238904
chr1:165755818-165759426+	mmu_circ_0008369	Kifap3	11.5031	9.94493	10.3108	78.8997	0	54.5244	0.870659	0.0240119
chr10:82778799-82779534-	mmu_circ_0002502	Slc41a2	14.1775	7.59708	4.84405	209.325	223.053	264.419	-0.870589	0.024037
chr4:87920001-87925207+	mmu_circ_0011844	Focad	3.35441	4.28004	4.29604	0	71.5666	144.801	0.870094	0.0242172
chr5:119121021-119130980+	mmu_circ_0001398	Med13l	14.6124	24.9443	17.2447	138.054	458.43	366.39	0.869411	0.0244666
chr1:179140106-179179012-	mmu_circ_0008485	Akt3	10.5308	3.72896	7.09372	176.443	0	0	0.869078	0.0245888
chr1:179033092-179061227-	mmu_circ_0008483	Akt3	10.5308	3.72896	7.09372	110.68	0	0	0.869078	0.0245888
chr7:134022236-134022966-	mmu_circ_0013887	Taok2	13.8252	17.5739	20.7561	219.157	245.717	666.441	0.868907	0.0246516
chr9:109928604-109930296+	mmu_circ_0015273	Map4	92.3798	40.2467	46.2005	0	105.364	43.6196	-0.868772	0.0247014
chr7:54057041-54064249+	mmu_circ_0014231	Gtf2h1	35.578	27.147	18.6246	452.634	93.8333	90.2761	0.868728	0.0247175
chr17:75026301-75031077+	no	Birc6	9.40514	12.252	10.2461	0	80.714	60.9334	0.868671	0.0247383
chr1:182108707-182109415-	mmu_circ_0008513	Coq8a	0.17839	3.31787	3.31951	0	129.617	65.4293	0.868554	0.0247816
chr7:75309878-75318261+	mmu_circ_0014368	Igf1r	13.1751	11.0223	7.88925	271.784	80.714	54.5244	0.868006	0.0249837
chr19:41620364-41630191+	mmu_circ_0000950	Lcor	1.68067	2.2487	2.41573	411.022	212.714	273.076	-0.867856	0.0250392
chr9:113670707-113695752+	mmu_circ_0015332	Clasp2	9.54054	5.9266	6.45999	240.004	200.389	176.391	0.867854	0.02504
chr17:66492527-66493630+	no	Ddx11	3.91414	2.33616	0.777909	172.037	0	0	0.867836	0.0250468
chrX:139186582-139268936+	mmu_circ_0001894	Tmem164	9.30871	16.3918	9.21306	985.186	3084.56	2007.31	0.867791	0.0250632
chr8:34846205-34872575+	mmu_circ_0014792	Gtf2e2	17.9516	16.8074	11.2588	158.901	57.6528	0	0.867724	0.0250881
chr11:106085394-106086248+	no	Ddx42	28.3387	29.0685	24.9741	0	46.1223	131.648	-0.867643	0.0251183
chr13:13818080-13822748+	mmu_circ_0004487	Lyst	3.2905	5.15241	7.03511	0	0	103.429	0.867623	0.0251255
chr8:117230100-117236151+	mmu_circ_0014608	Wwox	2.18419	3.39189	3.74118	0	103.775	71.8383	0.867529	0.0251607
chr9:83845889-83906226+	no	Bckdhb	5.87692	20.9679	23.9939	0	92.2445	252.391	0.867245	0.025266
chr5:111611942-111612450+	mmu_circ_0001389	Ttc28	6.61773	7.94861	8.91265	879.931	824.219	342.332	-0.867194	0.025285
chr16:33707001-33710785+	no	Heg1	13.6734	21.3803	30.6326	126.019	128.425	87.2391	-0.866275	0.025628
chr17:25247171-25250202-	mmu_circ_0006609	Telo2	7.28084	5.07677	5.75272	382.464	257.644	220.8	0.866245	0.025639
chr11:4417743-4431308-	mmu_circ_0003030	Mtmr3	12.4311	17.1645	15.3247	838.319	1169.74	884.204	0.866164	0.0256695
chr3:123045958-123046835+	no	Sec24d	52.2965	56.6717	47.9183	0	0	71.8383	-0.866129	0.0256826
chr4:13762779-13765148+	mmu_circ_0011331	Runx1t1	1.76986	3.8207	2.58396	255.343	0	32.7147	-0.865812	0.0258016
chr11:4546564-4549872+	mmu_circ_0003045	Ascc2	19.0485	12.9305	11.7337	80.0012	0	29.3427	0.865787	0.025811
chr10:62226187-62229530-	no	Ccar1	38.087	22.2715	20.3294	78.8997	0	32.7147	0.86522	0.0260244
chr1:140949922-140959548+	mmu_circ_0000083	Dennd1b	1.98696	1.79378	2.3334	547.974	632.978	1034.29	0.8651	0.0260695
chr6:134012085-134016483+	no	Etv6	15.3866	11.1917	7.03278	0	0	63.1814	-0.864782	0.0261898
chr9:106085946-106086627+	mmu_circ_0015206	Wdr82	18.7207	19.0426	14.2049	76.6965	0	138.392	-0.864532	0.0262844
chr4:97680903-97708370+	no	Nfia	1.35217	16.9839	9.21196	0	350.286	0	0.864398	0.0263352
chr4:97667082-97687645+	no	Nfia	1.35217	16.9839	9.21196	0	175.739	0	0.864398	0.0263352
chr4:97680903-97687645+	no	Nfia	1.35217	16.9839	9.21196	0	70.375	0	0.864398	0.0263352
chr4:97449772-97450304+	mmu_circ_0011878	Nfia	1.35217	16.9839	9.21196	0	140.75	0	0.864398	0.0263352
chr11:72459038-72476675+	mmu_circ_0003328	Ube2g1	12.2989	12.0262	13.115	0	23.8555	82.7432	0.864364	0.0263482
chr12:3589170-3596862+	no	Dtnb	5.197	2.28475	1.98985	158.901	0	68.4664	0.864207	0.0264078
chr18:69723687-69724338+	mmu_circ_0000891	Tcf4	31.7178	30.3246	20.6187	283.819	149.897	481.847	-0.863802	0.0265615
chr2:24661733-24694388-	no	Ehmt1	13.2749	14.7901	9.04856	0	34.5917	125.239	-0.863736	0.0265869
chr8:40126244-40134570+	mmu_circ_0001670	Tusc3	38.6958	43.5993	33.4639	317.802	314.9	209.106	0.863654	0.0266182
chr17:78679312-78702448+	no	Crim1	31.7888	4.14547	6.88408	224.664	0	130.859	0.86356	0.0266538
chr10:87791827-87799733-	mmu_circ_0002524	Dram1	12.3625	30.9353	42.1782	0	71.5666	488.591	0.863533	0.0266641
chr12:3617605-3648389+	mmu_circ_0000349	Dtnb	5.197	2.28475	1.98985	2586.15	2042.86	1300.96	0.863155	0.0268087
chr7:134141739-134145472-	mmu_circ_0013888	Mvp	33.3375	14.7148	30.2478	192.884	34.5917	91.4001	0.862953	0.0268858
chr4:155217013-155217607+	no	Mxra8	56.2563	92.3928	127.771	0	0	71.8383	0.862949	0.0268875
chr5:114552391-114553835+	mmu_circ_0012017	Usp30	6.51212	6.26771	6.20961	32.8818	106.555	252.725	-0.862909	0.0269025
chr17:24708465-24709054+	no	Pkd1	11.0624	14.7048	15.5187	293.65	47.7111	135.02	-0.862787	0.0269495
chr18:89198283-89207347+	mmu_circ_0007580	Rttn	2.08583	0.872545	0.867889	187.376	95.4221	0	0.862318	0.0271295
chr10:67648773-67705977-	mmu_circ_0002370	Arid5b	18.5041	11.6959	16.05	252.038	57.6528	294.097	0.862126	0.0272036
chrX:68507425-68513001+	no	Mtm1	8.29555	7.66969	7.06064	0	0	72.9623	-0.86207	0.0272251
chr12:113014134-113016911+	no	Klc1	62.8071	34.5553	39.3695	30.6786	82.3028	48.9045	-0.861927	0.0272802
chr1:39344312-39357578+	mmu_circ_0008720	Npas2	1.68496	3.41481	3.7607	204.919	495.008	387.41	0.861906	0.0272883
chr18:75239856-75242161+	mmu_circ_0000897	Dym	14.0027	11.022	11.579	408.736	210.728	341.878	0.861666	0.0273809
chr1:52253008-52269210-	mmu_circ_0008769	Gls	35.6514	27.1702	28.7114	226.868	0	149.296	0.861419	0.0274762
chr10:87874660-87882305+	mmu_circ_0002527	Gnptab	10.7801	18.4456	13.4188	236.699	292.236	223.048	0.861296	0.0275238
chr14:76169977-76171340-	mmu_circ_0000556	Slc25a30	9.68007	14.8616	7.33795	92.0358	47.7111	254.639	-0.861138	0.0275852
chr13:5864013-5866008+	no	Klf6	71.4713	57.4164	42.7661	78.8997	0	0	0.859976	0.0280374
chr9:48525387-48551666-	no	Zbtb16	0.133456	26.2603	24.1836	0	231.803	420.914	0.859417	0.028256
chr19:10696030-10698128+	mmu_circ_0007604	Ddb1	239.785	156.754	134.558	350.684	118.483	196.288	0.859321	0.0282937
chr5:142411997-142413675+	mmu_circ_0012260	Sdk1	1.87833	8.55544	4.86238	32.8818	314.503	299.382	0.859205	0.0283393
chr13:30010444-30012094-	mmu_circ_0004564	E2f3	11.3668	6.81433	4.56426	316.7	0	68.4664	0.858977	0.0284289
chr17:5040579-5097732+	mmu_circ_0006810	Arid1b	6.70696	7.99279	7.17191	110.68	259.233	236.201	0.858977	0.0284291
chr13:17736614-17764436-	no	Sugct	0.164442	0.57891	1.50171	0	94.6277	119.954	0.858739	0.0285226
chr16:31127406-31141883-	mmu_circ_0000677	Acap2	15.8534	23.696	23.9699	301.361	434.575	590.107	0.858491	0.0286203
chr12:109395963-109405605-	mmu_circ_0003702	Setd3	36.966	27.3102	32.2654	124.918	0	0	0.858317	0.0286891
chrX:72270116-72278813-	mmu_circ_0016362	Gab3	0.080294	0.767984	0.519495	0	107.35	131.648	0.858152	0.0287543
chr13:24927884-24932427+	mmu_circ_0004547	Tdp2	15.6655	13.941	9.82841	158.901	35.7833	0	0.858109	0.0287714
chr15:33179680-33232302+	no	Cpq	5.51025	11.0225	54.8674	174.24	46.1223	347.498	0.858006	0.028812
chr3:60350867-60351416+	no	Mbnl1	31.7243	37.7272	44.0909	78.8997	0	0	-0.857483	0.0290193
chr6:119307233-119315398-	no	Adipor2	16.6352	55.3828	55.3674	0	141.147	68.4664	0.857456	0.0290301
chr6:115919893-115920266-	mmu_circ_0001508	Plxnd1	18.2456	39.6992	21.8007	310.091	232.995	259.923	-0.857359	0.0290687
chr5:151334629-151334977+	mmu_circ_0012368	Brca2	1.81888	1.1603	0.539886	0	0	212.478	-0.857284	0.0290984
chr2:32810700-32813734-	no	Lrsam1	3.15179	3.92611	4.25641	0	46.9167	214.391	0.856699	0.0293315
chr9:83903860-83962798+	mmu_circ_0015955	Bckdhb	5.87692	20.9679	23.9939	0	70.375	43.6196	0.856338	0.0294755
chr13:43530182-43531511-	no	Ranbp9	20.1598	18.2815	23.6014	124.918	268.778	97.8091	-0.85585	0.0296714
chr1:38110460-38142497-	mmu_circ_0000028	Rev1	3.27653	5.29723	4.54759	246.613	345.905	260.258	0.855446	0.0298334
chr9:21543298-21544317+	no	Ldlr	23.5358	31.5055	29.2858	0	82.3028	19.5618	0.855392	0.0298554
chr14:58352714-58353255-	mmu_circ_0005309	Lats2	24.0296	9.35353	14.1026	287.123	81.5084	19.5618	0.854798	0.0300948
chr7:125955318-125981745+	mmu_circ_0013820	Vps35l	17.3331	11.0127	11.3474	0	59.6388	114.334	-0.854753	0.030113
chr11:80451375-80484521-	no	Myo1d	17.7755	5.65103	7.65852	0	57.6528	93.6481	-0.85464	0.0301587
chr7:123502149-123503614-	mmu_circ_0001619	Pik3c2a	11.4753	8.12162	7.82134	76.6965	317.68	207.982	-0.854603	0.0301734
chr5:32780438-32793562+	mmu_circ_0001331	Ppp1cb	43.4107	24.3988	28.4419	279.412	749.475	420.914	-0.854508	0.030212
chr9:108430919-108447308+	mmu_circ_0015257	Qrich1	32.0274	29.9801	24.8207	145.765	138.367	165.486	-0.854462	0.0302305
chr11:70688247-70700673+	mmu_circ_0000282	Rabep1	13.9003	11.6962	10.373	1022.56	408.733	517.145	0.854287	0.0303017
chr14:14782645-14783777-	mmu_circ_0000502	Thoc7	27.8383	19.9768	20.0753	241.105	165.797	87.2391	0.854237	0.0303219
chr5:23632639-23633922+	mmu_circ_0012457	Klhl7	8.01018	11.6489	10.1026	177.545	83.4944	70.7143	-0.854133	0.0303638
chr1:192790081-192790864-	mmu_circ_0000134	Vash2	3.67124	0.691778	0.703012	493.144	141.147	325.353	0.853961	0.0304336
chr2:120203628-120211627-	mmu_circ_0009246	Tmem87a	8.71869	10.1959	7.2249	63.5604	271.161	68.4664	0.853817	0.0304924
chr5:135140054-135141163-	mmu_circ_0012191	Limk1	8.65538	15.0701	18.0263	0	23.0611	117.706	0.853766	0.030513
chr6:97943120-97956191+	mmu_circ_0013636	Mitf	3.11925	9.31283	12.7163	0	59.6388	391.117	0.853618	0.0305734
chr12:80364759-80365420-	mmu_circ_0004222	Zfyve26	4.03205	4.00806	4.08751	98.6453	140.353	261.382	0.853512	0.0306166
chr8:75709316-75738211-	no	Large1	16.6258	10.7721	13.428	267.378	23.0611	0	0.853507	0.0306183
chr6:37853532-37869490+	mmu_circ_0013339	Trim24	8.19186	17.0041	15.1442	107.375	294.222	163.573	0.853493	0.0306242
chr5:36278200-36278781+	mmu_circ_0012596	Afap1	29.8484	18.7797	15.1136	345.176	317.283	239.573	0.85345	0.0306415
chr19:37399637-37405102-	mmu_circ_0007746	Ide	17.28	12.2345	11.9581	743.062	316.092	521.641	0.853413	0.0306568
chr4:116423709-116425299+	no	Tesk2	0.884628	2.725	1.84463	0	105.364	0	0.853269	0.0307156
chr9:78305016-78305854+	mmu_circ_0015912	Mto1	6.34131	5.35271	6.0746	82.2044	35.7833	101.181	0.852694	0.0309503
chr19:7595276-7596697+	no	Atl3	23.5994	29.3221	38.5409	0	46.1223	52.2765	0.852539	0.0310137
chr5:64564626-64565135+	no	Tbc1d1	26.5475	4.49305	4.51512	176.443	0	92.5241	0.852064	0.0312088
chr10:82744114-82746614-	mmu_circ_0002497	Slc41a2	14.1775	7.59708	4.84405	32.8818	46.1223	94.772	-0.851735	0.0313443
chr9:58826431-58838315-	mmu_circ_0001779	Neo1	17.0076	18.3372	16.4519	462.465	514.892	270.039	0.851718	0.031351
chr16:14127148-14140465-	no	Marf1	8.70516	10.1098	9.9225	0	118.483	43.6196	0.851695	0.0313608
chr12:78378347-78433316+	mmu_circ_0004206	Fut8	9.67909	9.59403	7.68187	65.7635	129.617	0	0.851082	0.0316137
chr18:58308644-58313611-	no	Fbn2	1.50914	45.2581	47.0538	0	82.7	186.172	0.850895	0.031691
chr4:56911897-56923119-	mmu_circ_0011696	Tmem245	5.23591	5.643	4.29336	32.8818	0	41.3716	-0.850812	0.0317253
chr5:135144783-135145165-	mmu_circ_0001427	Limk1	8.65538	15.0701	18.0263	98.6453	162.62	435.191	0.850637	0.031798
chr5:44149460-44164898-	mmu_circ_0001345	Fbxl5	11.498	11.0591	20.085	271.784	375.731	191.457	-0.850252	0.0319578
chr7:140162868-140165306+	mmu_circ_0001641	Zranb1	8.98877	8.86587	8.42912	95.3406	58.4472	43.6196	0.850097	0.0320221
chr11:69463229-69465225+	mmu_circ_0000277	Fxr2	40.8186	33.8949	26.144	1181.37	375.731	374.592	0.84995	0.0320834
chr18:42480417-42483852+	mmu_circ_0007339	Rbm27	8.85302	6.14487	4.93169	128.222	0	32.7147	0.849903	0.0321027
chr4:89053399-89066563+	no	NA	0.166613	0.510559	0.102845	0	304.164	121.867	0.849749	0.0321671
chr2:179666720-179674659-	mmu_circ_0009651	Taf4	6.54	6.70759	4.93618	65.7635	106.158	39.1236	0.849516	0.0322641
chr16:65839453-65839978+	no	Vgll3	69.4619	50.8128	45.7457	387.972	47.7111	166.61	0.849513	0.0322654
chr11:69463964-69465225+	no	Fxr2	40.8186	33.8949	26.144	223.563	0	0	0.849305	0.0323524
chr2:5894514-5931474+	mmu_circ_0010042	Upf2	9.76037	7.84629	8.75065	32.8818	104.967	32.7147	-0.848647	0.0326279
chr7:129256763-129267222-	mmu_circ_0013841	Palb2	1.77339	0.675422	0.370825	311.192	259.233	129.4	0.848255	0.0327929
chr6:99582250-99601785-	mmu_circ_0001501	NA	9.3526	5.80039	9.89204	273.987	71.5666	188.085	0.84825	0.0327948
chr14:35247564-35247920-	mmu_circ_0005220	Bmpr1a	19.1694	24.5455	21.6721	76.6965	139.558	139.181	0.848221	0.0328073
chr2:33690056-33729980-	no	Mvb12b	7.39848	2.43441	5.06747	78.8997	0	0	0.847938	0.0329264
chr9:96123512-96133167+	mmu_circ_0001827	Tfdp2	4.25818	3.85818	4.49113	46.0179	34.5917	125.239	0.847873	0.0329536
chr9:72517758-72533921+	no	Nedd4	241.822	287.58	279.618	1157.22	1833.32	1377.29	0.847868	0.0329555
chr7:137362511-137386158-	mmu_circ_0001632	Fgfr2	2.55732	6.15856	1.63284	0	211.522	76.3342	0.847863	0.0329578
chr11:59235026-59252015-	mmu_circ_0003155	Snap47	28.5126	27.4302	20.6622	311.192	188.858	120.743	0.84781	0.03298
chr2:166711278-166719118+	mmu_circ_0009591	Arfgef2	10.2991	11.9039	14.1654	32.8818	23.0611	91.4001	0.847713	0.0330209
chr14:87251878-87309930-	mmu_circ_0005482	Diaph3	13.122	2.86282	0.886442	254.241	176.136	21.8098	0.847417	0.0331462
chr4:125751048-125754660+	no	Oscp1	0.679963	0.600553	1.56414	0	34.5917	74.0863	0.847409	0.0331494
chr12:117578019-117586787+	no	Esyt2	39.7616	28.5048	44.5692	65.7635	46.1223	143.677	0.847331	0.0331826
chr3:132983899-132993476+	mmu_circ_0001171	Ppa2	15.0855	9.16075	13.6422	141.358	46.1223	187.296	0.847032	0.0333089
chr8:123077483-123077702+	mmu_circ_0001730	Gse1	3.91593	2.60853	2.15182	517.296	35.7833	185.383	0.847017	0.0333153
chr14:31993021-32000904-	no	Nisch	90.507	119.654	127.297	115.086	0	41.3716	-0.846787	0.033413
chr2:139557605-139566139+	no	Ism1	4.41315	27.9432	26.8445	0	209.139	415.964	0.846315	0.0336139
chr3:109365660-109381282+	mmu_circ_0001158	Vav3	2.17053	2.48213	0.973658	191.783	128.822	217.763	-0.846039	0.0337311
chr3:115681561-115695957-	mmu_circ_0001160	Slc30a7	7.86056	8.78364	7.90834	466.871	769.347	171.895	0.846015	0.0337413
chr5:24374948-24384581-	no	Prkag2	8.11614	6.3916	8.99745	141.358	47.7111	119.619	0.845903	0.0337891
chr1:89776942-89778514+	mmu_circ_0000058	Dgkd	11.7551	13.1483	12.2661	858.065	670.747	905.344	-0.845822	0.033824
chr2:34287522-34299926+	mmu_circ_0009889	Mapkap1	18.5931	15.3083	13.5475	82.2044	93.8333	163.238	-0.845577	0.0339284
chr14:35254284-35273798-	no	Bmpr1a	19.1694	24.5455	21.6721	109.578	0	0	-0.845444	0.0339852
chr4:130274068-130286463+	mmu_circ_0001273	Pum1	23.9384	23.2581	15.8653	175.342	69.9778	0	0.845362	0.0340206
chr9:22448188-22463589+	mmu_circ_0015468	Bbs9	1.50114	1.19978	1.84384	213.731	209.139	160.201	-0.845107	0.0341295
chr11:80133059-80151089+	mmu_circ_0003441	Rhbdl3	0.549673	6.29059	6.08201	0	296.605	129.4	0.844578	0.0343568
chr15:12165772-12167774+	mmu_circ_0005532	Mtmr12	5.69808	5.32087	6.24956	96.4421	23.0611	102.305	0.844546	0.0343706
chr11:85140365-85153298+	mmu_circ_0003486	Ppm1d	4.40041	9.30288	9.85572	82.2044	325.239	214.391	0.844516	0.0343834
chr6:54813893-54838741+	mmu_circ_0013452	Znrf2	8.10447	6.11122	8.10117	147.968	187.667	102.305	-0.8444	0.0344334
chr11:105978803-105985220+	mmu_circ_0002709	Map3k3	18.8699	23.8544	21.5984	30.6786	164.606	180.552	0.844088	0.034568
chr2:25811766-25822468-	no	Camsap1	8.44155	5.4143	4.6479	158.901	0	58.6854	0.844028	0.0345939
chr4:117255204-117265767+	mmu_circ_0001249	Eri3	15.1499	20.8786	15.9143	1337.99	1450.84	1252.84	0.843959	0.0346236
chr11:54357080-54381998+	mmu_circ_0003133	Rapgef6	5.68389	6.3484	5.24402	788.997	1671.5	939.183	0.843831	0.0346786
chr9:82839364-82853458-	mmu_circ_0001821	Phip	5.24681	13.248	9.26236	234.496	870.342	203.486	0.843537	0.0348059
chr3:85897611-85920799+	no	Sh3d19	11.9149	10.3638	13.7192	0	81.9056	0	-0.843427	0.0348534
chr18:44555526-44560069+	no	Dcp2	7.0638	6.93242	6.77924	142.46	0	0	0.843097	0.0349966
chr5:75558255-75559877+	no	Pdgfra	48.2457	127.838	169.747	284.92	34.5917	92.5241	-0.842282	0.0353509
chr2:60617787-60630837-	mmu_circ_0001022	Rbms1	58.1551	43.4501	41.3294	593.909	470.755	250.478	0.842184	0.0353935
chr11:50550667-50570281+	no	Adamts2	40.8935	117.745	183.076	0	0	72.9623	0.841714	0.0355988
chr8:122455748-122466038+	mmu_circ_0014637	Usp10	20.8805	14.5292	11.3333	258.648	46.1223	97.8091	0.841694	0.0356077
chr3:97851650-97885962+	no	Notch2	20.5703	15.2771	8.37254	142.46	161.428	19.5618	0.841396	0.0357378
chr8:75338868-75347738-	mmu_circ_0001689	Large1	16.6258	10.7721	13.428	61.3572	0	60.9334	0.841371	0.0357488
chr11:79809118-79809311+	mmu_circ_0003434	Suz12	20.7774	13.434	7.20678	0	0	92.5241	-0.841333	0.0357654
chr13:110530594-110562888+	mmu_circ_0004450	Pde4d	4.09355	19.1734	3.46221	110.68	620.653	371.22	0.840997	0.035913
chr19:32867038-32874589+	no	Pten	9.30127	21.9172	16.8031	1319.43	1480.26	1329.96	0.839819	0.0364322
chr18:69621515-69625101+	mmu_circ_0000889	Tcf4	31.7178	30.3246	20.6187	209.325	118.483	68.4664	0.839777	0.0364507
chr6:88456734-88457363-	mmu_circ_0013588	Sec61a1	129.727	123.197	75.739	219.157	128.822	78.2473	0.839701	0.036484
chr10:84605760-84619939-	mmu_circ_0002512	Cry1	5.39757	8.04384	7.05096	112.883	23.0611	0	-0.839175	0.0367171
chr12:81498639-81505685-	mmu_circ_0004225	Dcaf5	8.01717	9.64838	9.11008	334.243	446.503	484.43	0.839175	0.0367174
chr17:64306473-64341065+	mmu_circ_0006913	Fer	13.6152	6.40211	10.3038	240.004	23.0611	21.8098	0.83876	0.0369014
chr17:45170186-45185341+	mmu_circ_0000796	Supt3	4.79311	3.74899	3.93815	203.817	362.611	467.116	-0.838672	0.0369406
chrX:140781224-140783962+	mmu_circ_0016141	Alg13	5.35318	3.64455	2.24782	661.876	659.217	239.908	0.838623	0.0369623
chr2:73683495-73684432-	mmu_circ_0010176	Atf2	13.6686	11.5899	11.4932	138.054	0	70.7143	0.838061	0.037213
chr9:100734836-100749157+	mmu_circ_0015154	Stag1	11.8365	11.952	9.52174	160.002	117.292	76.3342	0.837642	0.0374005
chr3:102832711-102833135+	no	Csde1	93.7261	58.6977	60.6175	237.801	0	140.305	0.83734	0.0375358
chr8:81615731-81615965+	mmu_circ_0001695	Zfp827	5.42051	0.59338	1.20976	127.121	0	82.7432	0.837266	0.0375687
chr9:59273929-59284722-	mmu_circ_0015736	Arih1	25.3498	17.9022	16.8203	619.163	283.089	433.278	0.836956	0.037708
chr11:86456999-86479380-	no	Vmp1	86.1764	65.6344	95.9382	49.3226	93.0389	60.9334	-0.836302	0.0380023
chr5:90290323-90290730-	mmu_circ_0012851	Adamts3	0.420225	1.0954	1.043	128.222	104.967	82.7432	-0.836297	0.0380045
chrX:148269766-148277698+	mmu_circ_0001900	Huwe1	27.7918	30.6865	30.2522	511.788	352.272	232.829	-0.83624	0.0380303
chr10:82744114-82767120-	mmu_circ_0002498	Slc41a2	14.1775	7.59708	4.84405	679.418	614.286	327.601	0.835808	0.0382254
chr9:110255449-110265027+	mmu_circ_0001846	Scap	19.6962	23.0146	15.8263	438.313	330.005	436.65	-0.835769	0.0382428
chr5:86445226-86449976-	no	Cenpc1	8.34584	5.55512	6.54412	96.4421	0	84.9911	0.835753	0.0382502
chr9:74963992-74970862+	mmu_circ_0001807	Myo5a	14.1572	12.1759	9.34734	141.358	165.797	21.8098	0.835633	0.0383045
chr9:21561560-21561834-	mmu_circ_0001752	Spc24	17.5455	5.66744	1.00913	127.121	0	39.1236	0.835452	0.0383864
chr5:30574008-30584366+	mmu_circ_0012523	Selenoi	9.95977	8.12665	6.98073	321.107	304.561	119.954	0.835447	0.0383887
chr4:149842803-149884147+	mmu_circ_0001303	Rere	18.4725	30.415	24.5522	270.682	530.791	552.442	0.835248	0.0384788
chr2:144081075-144081340-	mmu_circ_0001082	Snx5	77.1321	51.0808	28.942	180.85	176.136	507.029	-0.83489	0.0386414
chr14:48787871-48798951+	mmu_circ_0000530	Peli2	6.1992	21.6162	17.3347	554.501	1297.37	1635.76	0.834683	0.0387356
chr19:7448146-7449340-	mmu_circ_0008023	Spindoc	10.0121	7.39689	6.22523	141.358	117.689	0	0.834665	0.0387437
chr4:149805631-149813577+	mmu_circ_0001297	Rere	18.4725	30.415	24.5522	531.451	333.977	543.116	-0.834413	0.0388586
chr17:24228387-24248084-	mmu_circ_0000729	Pdpk1	10.3043	10.5014	10.0404	96.4421	81.5084	0	0.833999	0.0390471
chr15:81431337-81431975+	mmu_circ_0005874	Ep300	11.8703	10.2043	10.8094	300.259	105.761	279.82	0.833995	0.0390493
chr2:28926817-28929539+	no	Ttf1	4.14424	4.13335	4.01352	189.58	94.2305	289.601	-0.833746	0.0391629
chr12:51526425-51529221-	no	Prkd1	3.13312	5.21195	5.26088	192.884	410.322	699.61	0.833637	0.0392129
chr8:48984789-48986210-	mmu_circ_0001676	Wwc2	29.1533	8.28715	12.4742	1535.28	550.675	1262.96	0.833565	0.0392458
chr9:83845889-83885429+	no	Bckdhb	5.87692	20.9679	23.9939	143.562	246.511	203.486	0.833354	0.0393422
chr5:149716142-149732988-	no	Katnal1	3.82098	4.2884	4.50363	49.3226	81.9056	254.973	0.833267	0.0393822
chr2:113433243-113443446+	no	Fmn1	3.96232	0.696486	2.15709	109.578	0	109.838	0.832884	0.039558
chr12:79663842-79714014+	no	Gphn	7.58732	10.9256	9.4389	0	70.375	0	0.832815	0.0395896
chr8:55242311-55254530+	no	Vegfc	20.1022	10.3382	12.9687	0	94.6277	19.5618	-0.832746	0.0396213
chr1:64125277-64125908-	mmu_circ_0008886	Klf7	5.28331	3.54832	3.80311	254.241	127.631	29.3427	0.832372	0.0397937
chr2:91320469-91322137+	mmu_circ_0010237	Lrp4	2.1908	1.28951	1.6225	0	130.411	167.734	-0.832327	0.0398145
chr17:87520087-87520911+	no	Socs5	28.8851	6.84111	15.0323	156.698	34.5917	0	0.832012	0.0399595
chr15:61875483-61939020+	no	NA	3.47918	3.92709	5.42319	49.3226	35.7833	72.9623	0.831037	0.0404109
chr13:103930242-103961636-	mmu_circ_0000494	Mast4	12.6827	10.0686	7.15219	836.116	878.694	481.847	0.830985	0.0404349
chr2:166674366-166676777+	mmu_circ_0009588	Arfgef2	10.2991	11.9039	14.1654	46.0179	0	263.63	0.830952	0.0404503
chr18:75212634-75222827+	mmu_circ_0000896	Dym	14.0027	11.022	11.579	310.091	234.981	183.924	0.830595	0.0406164
chr1:95646423-95647562-	no	Thap4	13.009	6.78787	7.50544	209.325	23.8555	144.801	0.829911	0.0409349
chr15:61938702-62007103+	no	NA	3.47918	3.92709	5.42319	191.783	387.261	449.468	0.829847	0.0409649
chr4:99411180-99419882+	mmu_circ_0011908	Alg6	3.88912	2.60372	2.41181	78.8997	141.544	265.878	-0.829777	0.0409974
chr11:50112630-50114556-	mmu_circ_0000256	Canx	164.669	134.296	99.9688	407.635	105.364	117.371	0.828738	0.0414843
chr18:54055184-54078687+	mmu_circ_0000873	Csnk1g3	13.5976	11.4425	8.68442	126.019	0	0	0.828519	0.0415872
chr4:106073575-106076673+	mmu_circ_0011012	Usp24	13.4258	10.7144	11.5873	95.3406	163.017	189.209	-0.828365	0.0416596
chr19:32117970-32135892-	mmu_circ_0007692	Asah2	3.30199	5.50283	9.08008	0	70.7722	76.3342	0.828217	0.0417295
chr7:139454365-139462684-	no	Chst15	2.87472	6.27852	7.09849	0	69.1834	41.3716	0.828144	0.0417638
chr5:111775502-111778594+	mmu_circ_0001390	Pitpnb	49.2894	36.4337	30.9242	591.872	1553.03	1262.96	-0.828015	0.0418248
chr19:54061943-54062873+	mmu_circ_0000960	Shoc2	16.8337	10.0903	12.3419	821.961	350.683	178.639	0.827957	0.0418522
chr2:131099646-131108504+	no	Pank2	7.46443	8.30039	7.56785	65.7635	46.1223	82.7432	-0.827942	0.0418593
chr16:17348807-17356309-	mmu_circ_0006110	Pi4ka	18.7175	18.087	13.1717	49.3226	93.4361	0	0.827904	0.041877
chr1:181714220-181716262-	mmu_circ_0008502	Ahctf1	15.7787	10.0916	8.98829	173.139	283.883	236.201	-0.827829	0.0419127
chr19:42836585-42837050-	no	Hps1	5.77951	5.41712	7.09718	76.6965	115.306	177.515	0.827777	0.0419368
chr14:105686833-105694109+	mmu_circ_0004964	Ndfip2	7.56846	4.61202	3.42434	882.134	774.919	285.105	0.827601	0.0420201
chr17:6198671-6201834+	no	Tulp4	20.5712	11.2577	11.1837	32.8818	46.9167	65.4293	-0.827582	0.0420294
chr1:169760676-169763025+	mmu_circ_0008400	Lmx1a	0.0404997	0.148926	0.190819	0	69.1834	369.307	0.827215	0.0422026
chr11:110187873-110190570-	mmu_circ_0002761	Abca5	3.96161	2.87204	1.71335	162.206	35.7833	43.6196	0.827203	0.0422087
chr12:4664820-4673132+	mmu_circ_0003999	Itsn2	14.917	5.79666	6.47087	264.073	69.1834	190.333	0.827163	0.0422275
chr16:15912611-15915480-	no	Spidr	10.6453	10.3315	7.60107	190.681	303.767	365.6	-0.826823	0.0423885
chr4:53119877-53122157-	no	Abca1	4.57487	35.3443	39.0189	0	163.414	84.9911	0.82664	0.0424755
chr11:104217997-104240140-	mmu_circ_0000329	Kansl1	14.042	11.9353	12.1038	203.817	428.22	287.353	-0.826456	0.042563
chr1:129785732-129806527+	no	Rab3gap1	11.6394	14.1337	14.4858	202.716	59.6388	126.363	-0.826202	0.0426837
chr3:141940780-141967433-	no	Pdlim5	57.4805	22.1513	42.8764	157.799	0	193.705	0.82589	0.0428322
chr6:65831042-65851853+	mmu_circ_0013498	Prdm5	5.74495	10.0173	5.4752	895.27	1783.63	1358.52	0.824579	0.0434595
chr18:68223870-68224340+	mmu_circ_0007476	Ldlrad4	10.7007	6.54818	7.29623	265.174	0	190.668	0.824478	0.043508
chr2:142474163-142516437-	mmu_circ_0009398	Kif16b	3.09758	2.14483	3.12493	107.375	57.6528	178.639	0.824468	0.0435132
chr12:112458021-112460608+	no	Traf3	9.91491	3.58284	3.85288	567.637	222.656	429.906	0.824373	0.0435588
chr7:119475409-119490422+	no	Mical2	87.7318	17.4627	11.0712	160.002	0	80.4952	0.823997	0.0437396
chr9:21817122-21817610+	mmu_circ_0015458	Prkcsh	122.247	112.616	78.1192	299.158	363.008	198.201	0.823412	0.0440218
chr8:85514245-85566681+	no	Rnf150	1.77242	1.09611	4.05569	0	57.6528	152.334	0.823075	0.0441844
chr15:85189883-85207132+	mmu_circ_0000632	Atxn10	59.3662	43.9108	41.9847	107.375	70.7722	0	0.823042	0.0442004
chr6:97953880-97956191+	mmu_circ_0001497	Mitf	3.11925	9.31283	12.7163	175.342	224.244	699.61	0.822294	0.0445633
chr10:50468611-50473928+	mmu_circ_0002262	Ascc3	13.0196	6.26721	6.17251	252.038	69.1834	171.895	0.821478	0.0449605
chr14:72989560-73083578-	no	Fndc3a	12.1479	12.415	15.6798	0	71.5666	113.21	0.821328	0.0450336
chr13:95271872-95302021+	mmu_circ_0004903	Ap3b1	26.1756	19.5499	17.1287	238.902	894.197	668.02	-0.820723	0.0453292
chr15:91327823-91346925-	mmu_circ_0000638	Slc2a13	1.17857	4.59649	2.79632	191.783	397.203	162.114	0.820264	0.0455543
chr2:146212963-146232168-	mmu_circ_0009412	Ralgapa2	1.49935	6.49489	7.60798	0	151.486	557.392	0.820013	0.0456776
chr7:35136304-35136536-	no	Lsm14a	58.5543	40.7364	39.4306	0	23.0611	62.0574	-0.819858	0.0457539
chr17:53636851-53645840+	no	Rab5a	38.4344	30.1668	34.8353	174.24	327.225	142.553	-0.819539	0.0459107
chr14:61462044-61494144+	mmu_circ_0000548	Mipep	5.14827	3.97498	4.09947	0	259.63	88.0282	-0.819298	0.0460297
chr12:13291988-13317110+	mmu_circ_0000360	Nbas	11.8046	10.6556	8.45785	204.919	281.5	0	0.819177	0.0460893
chr9:69844887-69847077+	no	Bnip2	67.6824	48.4921	44.82	46.0179	58.8444	90.2761	-0.818734	0.0463083
chr17:28013607-28014358+	no	Uhrf1bp1	10.9119	9.26516	5.73114	65.7635	93.8333	0	0.818501	0.0464232
chr12:3643916-3648389+	mmu_circ_0003945	Dtnb	5.197	2.28475	1.98985	184.072	117.689	151.21	0.818154	0.0465952
chr3:27387158-27390085-	no	Fndc3b	46.2959	98.6881	56.2885	0	69.1834	51.1525	0.818113	0.0466157
chr13:49041310-49044672-	mmu_circ_0004629	Fam120a	84.8102	63.3613	57.7797	492.042	419.47	195.953	0.817921	0.0467108
chr16:76330990-76352794-	mmu_circ_0000702	Nrip1	9.62121	19.2653	14.5863	699.164	1341.89	1427.32	0.817354	0.0469928
chr16:11079796-11084986-	mmu_circ_0006050	Txndc11	12.5368	15.4064	10.8786	266.276	260.028	349.411	-0.817234	0.0470527
chr14:72989560-72998949-	mmu_circ_0000553	Fndc3a	12.1479	12.415	15.6798	65.7635	281.897	403.6	0.816413	0.0474627
chr16:33456961-33468269+	mmu_circ_0006216	Zfp148	7.5804	7.64814	6.45629	428.482	549.483	654.078	-0.816089	0.0476248
chr9:21460070-21465315+	mmu_circ_0015450	Smarca4	32.6931	21.3413	14.6089	138.054	269.969	237.325	-0.815594	0.0478728
chr13:69121224-69121422-	mmu_circ_0000476	Adcy2	0.787968	2.14072	3.02322	46.0179	47.7111	101.181	0.815341	0.0480002
chr9:72439557-72458195+	mmu_circ_0015869	Rfx7	4.60251	5.05707	4.08838	49.3226	128.822	54.5244	0.815271	0.0480353
chr4:126700059-126701013+	no	Sfpq	93.8093	77.1084	53.8186	141.358	0	0	0.814785	0.0482798
chr16:16230733-16247136+	no	Pkp2	9.22104	1.95065	5.58916	158.901	0	177.515	0.814681	0.0483326
chr7:117590527-117595475-	mmu_circ_0013768	Sbf2	12.0968	8.9463	13.5694	65.7635	47.7111	197.077	0.81434	0.0485047
chr15:97915400-97917564-	mmu_circ_0000649	Senp1	6.22996	3.86192	3.45866	485.433	47.7111	251.601	0.814339	0.0485051
chr2:116978727-116990731+	mmu_circ_0009200	Spred1	23.1575	17.6828	13.3451	269.581	35.7833	76.3342	0.813995	0.048679
chr11:120547957-120550655+	no	Aspscr1	13.1919	16.4784	14.5602	124.918	0	0	-0.813939	0.0487072
chr14:65470721-65480463-	no	Hmbox1	10.7879	11.5373	12.2519	94.239	57.6528	62.0574	-0.813676	0.0488406
chr15:26713478-26719357-	no	Fbxl7	1.58288	2.84122	2.34238	46.0179	58.4472	62.0574	0.813429	0.0489661
chr7:87541814-87543814-	mmu_circ_0014426	Furin	56.5142	22.7253	21.8675	717.808	458.43	605.173	0.81325	0.0490566
chr14:73662335-73665439-	mmu_circ_0005423	Rb1	3.98423	4.16188	6.44224	0	46.1223	71.8383	0.813119	0.0491232
chr8:108703001-108703560+	no	Slc7a6	16.8388	28.6091	22.0994	378.057	57.6528	43.6196	-0.812779	0.0492963
chr15:79207476-79209143-	no	Tmem184b	47.976	34.3265	26.9894	512.889	117.292	226.42	0.81272	0.0493265
chr2:16560213-16591531+	no	Plxdc2	4.80569	14.0027	10.1909	0	82.3028	0	0.812682	0.0493458
chr16:58424673-58433576+	mmu_circ_0000693	Dcbld2	29.976	21.1612	13.2873	6941.63	1533.54	2300.62	0.812415	0.0494817
chr2:32037977-32043073+	mmu_circ_0009836	Prrc2b	21.8818	23.0406	20.2235	32.8818	117.292	32.7147	0.811617	0.0498896
chr4:58888295-58898370-	no	Ecpas	18.9531	18.0965	16.709	0	94.2305	98.144	-0.811491	0.0499542
chr18:61316996-61317415-	mmu_circ_0007421	Hmgxb3	10.9462	8.50994	7.39154	252.038	232.995	93.6481	0.811471	0.0499643
chr12:4769132-4770953-	mmu_circ_0004000	Fam228b	0.173021	0.476469	0.540086	0	103.775	389.658	0.811391	0.0500055
chr2:148512249-148516719+	mmu_circ_0009427	Gzf1	6.52289	12.5778	11.1667	208.224	129.219	78.2473	-0.811365	0.0500184
chr13:41433945-41434389-	mmu_circ_0004594	Nedd9	14.9041	12.0624	11.1896	178.647	141.942	0	0.811072	0.0501692
chr13:51218456-51239904+	no	Spin1	20.8642	22.0131	19.2248	0	106.555	0	0.811061	0.0501744
chr18:81041265-81074112-	mmu_circ_0007558	Atp9b	14.1059	15.8356	13.2291	107.375	153.075	120.743	0.810793	0.0503122
chr2:29833896-29835722+	mmu_circ_0009803	Sptan1	61.9984	59.2285	52.5782	111.781	34.5917	21.8098	0.810722	0.0503486
chr15:40782424-40786350+	mmu_circ_0005662	Zfpm2	2.1504	2.9487	2.47867	252.038	0	0	-0.810512	0.0504567
chr18:25498214-25503463+	mmu_circ_0000857	AW554918	1.62273	2.10993	1.58591	0	81.5084	43.6196	0.809698	0.0508762
chr1:38128187-38142497-	mmu_circ_0008713	Rev1	3.27653	5.29723	4.54759	76.6965	177.328	81.6192	0.80915	0.0511596
chr17:63820756-63840236-	mmu_circ_0000802	Fbxl17	6.60412	6.39541	6.74613	561.11	1402.73	748.85	-0.809019	0.0512279
chr4:58882286-58898370-	mmu_circ_0011717	Ecpas	18.9531	18.0965	16.709	63.5604	130.411	132.772	-0.808454	0.051521
chr9:110476115-110476778+	mmu_circ_0015303	Setd2	11.9136	16.2146	14.2158	420.853	187.269	440.022	-0.806569	0.0525044
chr9:108538340-108539133+	no	Arih2	17.5562	18.4693	16.0321	49.3226	188.858	43.6196	0.806454	0.0525652
chr14:60858317-60866303-	mmu_circ_0005326	NA	22.8527	12.433	10.6777	76.6965	152.281	341.543	-0.806396	0.0525954
chr6:39610871-39616348-	no	Braf	4.04927	4.77254	5.26086	110.68	46.1223	60.9334	-0.806327	0.0526314
chr8:93992215-94009177+	mmu_circ_0001717	Fto	16.1487	17.1061	16.9569	0	103.775	195.953	0.805211	0.0532187
chr1:5079089-5091204+	mmu_circ_0008752	Atp6v1h	64.9611	38.5466	33.7042	1247.14	715.678	966.612	0.804548	0.053569
chr5:53198195-53199599+	no	Zcchc4	3.50781	2.38278	2.457	129.324	95.4221	54.5244	0.804145	0.0537825
chr6:144064963-144103743-	mmu_circ_0013172	Sox5	0.608604	1.26668	3.07863	124.918	164.208	58.6854	-0.803644	0.0540482
chr8:97355672-97356600-	mmu_circ_0015128	Ciapin1	11.1339	7.36557	5.52043	94.239	0	29.3427	0.803617	0.0540625
chrX:53887971-53891565+	mmu_circ_0016304	Slc9a6	4.07146	6.7828	12.8988	0	81.9056	92.5241	0.803495	0.0541275
chr5:125598986-125605350-	no	Ncor2	52.8326	25.8769	17.3735	201.614	172.959	48.9045	0.803279	0.0542422
chr16:33865533-33876137+	no	Itgb5	95.3885	83.1012	64.6944	96.4421	0	0	0.803168	0.0543015
chr4:126491499-126493718+	mmu_circ_0011166	AU040320	18.0231	17.5635	10.7938	630.179	199.594	982.013	-0.803027	0.0543765
chr15:88924566-88927249+	mmu_circ_0005945	Selenoo	2.88887	4.59947	5.12004	65.7635	57.6528	60.9334	-0.802923	0.0544317
chr5:81941008-81941809+	mmu_circ_0012808	Adgrl3	0.403987	0.920527	1.14384	96.4421	0	32.7147	-0.802881	0.0544544
chr1:33537302-33590208-	mmu_circ_0008650	Prim2	14.4002	7.96107	4.33245	122.714	117.689	21.8098	0.802579	0.0546155
chr5:137762621-137764399-	no	Slc12a9	3.85256	4.76039	5.36378	0	0	207.982	0.80246	0.054679
chr5:137766550-137766902-	no	Slc12a9	3.85256	4.76039	5.36378	0	0	60.9334	0.80246	0.054679
chr1:80569031-80575283-	mmu_circ_0008988	Dock10	1.1197	4.30452	5.44534	0	69.9778	43.6196	0.802454	0.0546821
chr8:119935160-119960819+	mmu_circ_0014624	Cmip	22.8984	26.4992	17.4556	0	177.725	0	0.8017	0.0550853
chr7:138105026-138105691+	no	Htra1	47.2456	60.0934	213.896	46.0179	0	84.9911	0.801649	0.055113
chr9:6983389-6994146-	no	Dync2h1	1.01844	1.63736	2.04635	0	0	80.4952	0.801513	0.0551855
chr14:65515486-65515963-	mmu_circ_0005368	Hmbox1	10.7879	11.5373	12.2519	379.159	80.714	122.991	-0.801418	0.0552365
chr15:99946275-99972578+	mmu_circ_0006045	Dip2b	5.91457	5.48357	3.4459	143.562	35.7833	0	0.801342	0.0552776
chr2:6507019-6529007-	mmu_circ_0010094	Celf2	7.14445	34.5557	24.0094	0	116.497	156.829	0.801191	0.0553584
chr13:42150768-42218582+	mmu_circ_0000456	Hivep1	6.30588	6.21471	4.47955	61.3572	140.75	0	0.801047	0.0554361
chr9:31989426-32015850+	mmu_circ_0001765	Arhgap32	3.17871	4.91366	2.96132	543.568	1552.22	1062.51	0.800846	0.0555439
chr4:65305731-65313021-	mmu_circ_0011751	Astn2	0.281208	3.4927	1.35206	0	106.555	98.144	0.800572	0.0556915
chr7:134665502-134669419+	mmu_circ_0013900	Srcap	9.1708	10.4898	9.64462	257.546	117.689	124.115	-0.79969	0.0561673
chr2:139982790-139986232-	mmu_circ_0009393	Esf1	27.9481	8.92949	7.08188	0	70.375	32.7147	-0.799572	0.0562312
chr4:130283912-130286463+	mmu_circ_0011253	Pum1	23.9384	23.2581	15.8653	413.142	222.258	129.4	0.799439	0.0563036
chr10:52148998-52156545+	no	Nus1	31.6876	29.1288	28.5067	281.615	0	125.239	0.79885	0.0566225
chr2:60630745-60635799-	no	Rbms1	58.1551	43.4501	41.3294	214.75	163.811	39.1236	0.798814	0.0566422
chr9:67700297-67708692+	no	Vps13c	5.71868	13.9329	13.0359	49.3226	221.861	408.431	0.798586	0.0567661
chr1:137201006-137205775-	no	Timm17a	72.8546	32.7285	35.7221	172.037	128.822	76.3342	0.7982	0.0569759
chr2:126623397-126624970-	mmu_circ_0009300	Trpm7	18.2059	23.2517	17.8534	111.781	152.678	32.7147	0.797974	0.0570989
chr5:121827746-121829690-	mmu_circ_0001403	Trafd1	9.88854	26.9647	37.9669	0	0	129.4	0.797384	0.0574208
chr13:36299495-36338363+	mmu_circ_0000452	Fars2	4.36095	5.07347	6.95038	320.005	141.147	112.086	-0.797174	0.0575354
chr19:3659243-3659640-	no	Lrp5	13.1345	29.4382	30.1299	0	47.7111	132.772	0.796903	0.0576838
chr4:21909532-21920967+	mmu_circ_0011530	Faxc	3.34576	1.19734	1.53747	82.2044	118.086	91.4001	-0.796008	0.0581746
chr17:26876487-26880076+	mmu_circ_0000735	Crebrf	2.37195	4.52729	8.16839	98.6453	23.0611	294.097	0.795914	0.0582263
chr5:124747563-124757055-	mmu_circ_0012122	Mphosph9	1.88607	2.37657	1.00231	32.8818	116.894	29.3427	0.795099	0.0586753
chr12:101892256-101892699-	mmu_circ_0003650	Rps6ka5	0.864421	1.13186	1.23464	140.257	151.486	224.507	0.794935	0.058766
chr12:83458219-83488699+	mmu_circ_0004246	Sipa1l1	18.7341	7.12706	14.6278	98.6453	46.9167	120.743	0.794738	0.0588747
chr18:5633201-5748853+	no	Zeb1	11.5202	14.4669	16.3332	0	0	62.0574	0.794579	0.0589628
chr8:112356616-112357466+	no	Ap1g1	16.9733	13.7652	15.1195	82.2044	106.158	113.21	-0.794494	0.0590095
chrX:99750222-99755073-	mmu_circ_0016435	Phka1	2.85298	2.06446	2.3598	122.714	0	120.743	0.793998	0.0592843
chr3:36863796-36874684+	mmu_circ_0010659	4932438A13Rik	4.11864	6.51498	5.93425	98.6453	164.606	109.838	0.793926	0.0593244
chr13:101486455-101487637-	no	Cdk7	7.4797	8.95846	10.4912	46.0179	34.5917	109.838	0.793284	0.0596806
chr1:93281141-93281923-	mmu_circ_0000062	Ilkap	26.818	24.6569	23.5276	401.108	411.117	588.983	-0.792846	0.0599243
chr17:56483756-56495479+	mmu_circ_0006865	Kdm4b	5.15962	13.789	11.9647	128.222	176.533	214.391	0.792681	0.0600166
chr2:6507019-6642659-	no	Celf2	7.14445	34.5557	24.0094	0	93.4361	0	0.792493	0.060121
chr17:86497851-86520086-	mmu_circ_0000829	Srbd1	6.4407	4.97417	3.90353	353.988	365.789	121.867	0.792222	0.0602723
chr12:112830787-112856594+	mmu_circ_0000421	Mark3	24.8545	30.3097	19.1742	575.348	736.356	596.635	0.791666	0.0605833
chr12:78424831-78433316+	mmu_circ_0004208	Fut8	9.67909	9.59403	7.68187	301.361	209.536	160.201	0.791216	0.0608358
chr14:55377275-55378582-	mmu_circ_0000539	Slc7a8	2.33785	20.1101	10.9069	63.5604	272.75	21.8098	0.790675	0.0611394
chr4:71818496-71831804-	no	Tle1	8.03281	14.4098	9.97576	197.291	1029.39	950.423	0.790385	0.0613028
chr2:126623202-126624970-	mmu_circ_0001064	Trpm7	18.2059	23.2517	17.8534	46.0179	325.636	204.61	0.79035	0.0613222
chr10:104785490-104807834-	mmu_circ_0001915	Tmtc2	1.4278	1.71779	0.986868	124.918	92.2445	0	0.790082	0.0614732
chr17:80443833-80452981-	mmu_circ_0000819	Hnrnpll	35.5506	22.1543	15.5108	4924.74	3217.76	3779.21	0.789986	0.0615272
chr11:98811558-98812109+	no	Rara	11.4921	9.45883	6.97472	448.227	34.5917	70.7143	0.78995	0.0615479
chr13:8834542-8836269-	mmu_circ_0004847	Wdr37	5.38833	5.91629	5.41968	143.562	71.5666	240.697	-0.788662	0.0622758
chr18:84512337-84524083-	mmu_circ_0007574	Zfp407	3.25889	2.27654	1.86485	142.46	128.028	0	0.787824	0.0627519
chr1:157800283-157809690-	mmu_circ_0000094	Cep350	4.29146	5.37104	4.67988	223.563	152.281	254.639	-0.787733	0.0628037
chr2:156879254-156886148-	mmu_circ_0009502	Soga1	7.74461	8.15556	7.95544	208.224	34.5917	0	-0.787422	0.0629807
chr2:29965724-29966852-	mmu_circ_0009814	Zer1	4.27479	7.17725	9.43322	157.799	138.367	388.534	0.786481	0.0635182
chr8:34917188-34944926-	no	Rbpms	30.6676	16.4202	25.31	63.5604	0	0	0.786441	0.0635411
chr11:79197676-79209463+	mmu_circ_0003412	Nf1	6.86007	5.60146	3.82392	111.781	188.858	185.048	-0.786407	0.0635609
chr11:70713973-70718285+	mmu_circ_0003315	Rabep1	13.9003	11.6962	10.373	0	0	93.6481	-0.785805	0.0639058
chr14:14845586-14885537+	no	Atxn7	5.20599	5.43383	5.57052	0	0	82.7432	0.785704	0.0639636
chr11:23314735-23320144+	mmu_circ_0000247	Usp34	11.3894	13.3636	9.66833	0	151.486	29.3427	0.785245	0.0642272
chr2:121907590-121912705-	no	Spg11	6.50517	4.93567	3.99819	0	0	95.896	-0.784977	0.0643817
chr10:70490645-70509560-	no	Bicc1	18.7644	47.1661	42.3235	0	129.219	29.3427	0.784536	0.0646354
chr2:48873773-48974325+	no	Mbd5	3.90827	4.91189	6.59835	129.324	0	0	-0.784369	0.0647319
chr15:35700210-35700618+	mmu_circ_0005611	Vps13b	2.9558	3.77017	5.14218	78.8997	0	0	-0.783944	0.0649777
chr16:13697425-13699168+	mmu_circ_0000663	Bfar	11.6718	16.4207	19.5713	1322.73	596.797	792.254	-0.783503	0.0652327
chr7:119982929-119985616+	no	Tead1	14.6012	10.9855	8.89925	140.257	95.4221	109.049	0.783262	0.0653723
chr15:35347265-35353052+	mmu_circ_0000588	Vps13b	2.9558	3.77017	5.14218	287.123	126.836	127.152	-0.782883	0.0655922
chr3:85534180-85545296-	no	Fam160a1	2.2451	1.25031	3.11013	0	163.811	32.7147	-0.78185	0.0661931
chr12:109395963-109403382-	no	Setd3	36.966	27.3102	32.2654	1072.82	1534.73	974.48	-0.781649	0.0663107
chr7:132903814-132914217+	mmu_circ_0001627	D430042O09Rik	3.36604	4.31851	5.47577	76.6965	69.9778	101.181	0.781568	0.066358
chr5:65808063-65809847-	no	Ugdh	93.3293	43.9746	41.9016	157.799	57.6528	117.706	0.781473	0.0664131
chr2:153020012-153021301+	mmu_circ_0009446	Tm9sf4	28.8628	35.9608	26.8844	236.699	245.32	195.953	0.781188	0.0665796
chr15:67933032-67950636-	mmu_circ_0005740	Zfat	1.6995	1.62155	1.34009	65.7635	70.7722	71.8383	-0.781049	0.0666612
chr14:58465757-58484478-	mmu_circ_0000544	Zdhhc20	20.2319	19.253	14.4762	63.5604	225.436	271.163	-0.779814	0.0673851
chr9:86316447-86345617-	mmu_circ_0015963	Ube2cbp	2.99177	1.40026	0.729337	177.545	293.031	249.354	-0.779622	0.0674982
chr16:93865204-93866783+	no	Morc3	12.3594	10.5202	8.88908	30.6786	104.967	90.2761	-0.77959	0.0675173
chr4:111418745-111441445+	no	Spata6	8.0499	4.94624	9.04178	126.019	35.7833	87.2391	0.7795	0.0675698
chr5:114315647-114332166-	no	Coro1c	42.3618	14.1402	13.3877	107.375	70.375	0	0.77859	0.0681067
chr11:35321724-35384233+	mmu_circ_0002995	Slit3	52.3225	295.526	226.282	30.6786	163.414	43.6196	0.778377	0.0682327
chr16:52174466-52194391+	no	Cblb	14.6293	30.9424	32.3259	0	153.472	65.4293	0.778325	0.0682634
chr2:37388035-37398751+	mmu_circ_0001012	Rabgap1	15.2762	15.5304	12.2823	61.3572	128.028	32.7147	0.777837	0.0685518
chr7:140139726-140152417+	mmu_circ_0013955	Fgfr2	2.55732	6.15856	1.63284	76.6965	93.8333	0	0.777364	0.0688323
chr4:151870757-151881592+	mmu_circ_0011474	Nphp4	0.774052	1.11089	0.468777	126.019	199.197	140.305	0.777306	0.068867
chr6:31363791-31378225+	no	Mkln1	5.0579	6.00632	5.83706	0	47.7111	93.6481	0.777099	0.0689899
chr9:79940073-79951571+	mmu_circ_0015925	Senp6	28.3706	21.1457	17.9195	176.443	0	65.4293	0.776484	0.0693556
chr7:141916012-141929409+	no	Dock1	15.6399	18.8644	14.2673	256.445	268.778	110.962	0.776439	0.0693828
chr17:5264031-5279382+	mmu_circ_0006832	Arid1b	6.70696	7.99279	7.17191	174.24	0	0	-0.776269	0.069484
chr8:46844406-46861057+	mmu_circ_0014834	Sorbs2	2.57174	1.03933	1.44568	129.324	0	114.334	0.776169	0.0695434
chr18:69793230-69817604+	no	Tcf4	31.7178	30.3246	20.6187	98.6453	35.7833	152.334	-0.774747	0.070394
chr7:134665502-134669434+	no	Srcap	9.1708	10.4898	9.64462	177.545	0	0	-0.774596	0.0704845
chr4:137790157-137793222+	mmu_circ_0001286	Hp1bp3	34.1773	31.3003	34.2654	178.647	155.061	225.296	0.774515	0.0705328
chr6:115333696-115401100+	no	Pparg	10.8427	53.8595	60.1729	0	118.086	54.5244	0.774027	0.0708263
chr10:43113676-43115498+	mmu_circ_0000163	Pdss2	2.21626	2.15384	1.77032	153.393	351.875	414.505	-0.773921	0.07089
chr5:28684813-28694853+	mmu_circ_0001329	Rbm33	7.83925	11.3532	9.3686	271.784	175.739	165.486	-0.773916	0.070893
chr2:119745361-119747578+	mmu_circ_0009239	Mga	8.27037	8.33256	8.14064	0	80.714	224.507	-0.773838	0.07094
chr1:140919681-140959548+	mmu_circ_0008211	Dennd1b	1.98696	1.79378	2.3334	0	104.57	0	-0.773707	0.0710187
chr8:98272158-98272974-	no	Cnot1	23.4544	21.5562	17.816	0	129.219	132.772	-0.773448	0.071175
chrX:93693186-93696058+	no	Heph	5.45651	46.7713	42.1934	0	270.764	71.8383	0.773159	0.0713492
chr18:69793230-69802669+	mmu_circ_0000892	Tcf4	31.7178	30.3246	20.6187	131.527	222.656	54.5244	0.77281	0.0715597
chr11:77505043-77506756+	mmu_circ_0000296	Nufip2	19.0148	17.6982	17.5229	127.121	94.2305	0	0.77274	0.071602
chr10:23518551-23525846+	mmu_circ_0000152	Slc18b1	4.1793	4.56869	7.88785	0	59.6388	81.6192	0.772351	0.0718371
chr11:4703680-4720496-	mmu_circ_0003057	Nf2	20.7428	19.0938	18.2543	370.429	129.617	213.602	0.772098	0.0719906
chr4:86434728-86448956+	mmu_circ_0011816	Dennd4c	6.2506	8.5627	9.48985	124.918	140.75	312.535	0.771593	0.072297
chr11:51535316-51543077-	mmu_circ_0003099	Sec24a	12.1569	13.1599	12.1613	157.799	94.2305	116.582	-0.771519	0.0723418
chr7:117070340-117079067-	mmu_circ_0013756	Dennd5a	23.2939	29.1162	29.8144	94.239	69.1834	0	-0.771268	0.0724942
chr6:99385209-99406574-	mmu_circ_0001500	NA	9.3526	5.80039	9.89204	955.609	517.672	719.507	0.771008	0.0726523
chr16:57181604-57186793-	no	Tbc1d23	8.21099	8.19849	8.62314	206.02	23.0611	296.01	0.770025	0.0732514
chr11:60561367-60563091-	mmu_circ_0003178	Top3a	6.87552	5.48376	3.73014	46.0179	0	189.544	-0.769868	0.0733471
chr17:74255349-74261880-	no	Xdh	38.3416	129.651	179.378	0	0	133.896	0.769842	0.073363
chr9:86316447-86334361-	mmu_circ_0001825	Ube2cbp	2.99177	1.40026	0.729337	238.902	0	93.6481	0.769728	0.073433
chrX:39555031-39564419+	mmu_circ_0001870	Stag2	17.3353	18.2729	15.6068	0	93.8333	0	0.769186	0.073764
chr18:6049274-6064419-	mmu_circ_0000838	Arhgap12	7.88575	6.11559	5.15575	0	0	142.553	-0.769129	0.0737992
chr9:78405263-78408613-	no	Slc17a5	5.92329	8.93737	5.56488	124.918	0	54.5244	-0.768881	0.0739511
chr14:79051487-79053603-	mmu_circ_0000559	Dgkh	3.76521	1.39511	1.40461	240.004	155.061	0	0.76858	0.0741358
chr3:132989611-133011154+	mmu_circ_0010470	Ppa2	15.0855	9.16075	13.6422	46.0179	0	82.7432	0.7683	0.0743079
chr4:9510958-9538085-	mmu_circ_0001182	Asph	15.213	20.7946	26.0274	498.652	57.6528	145.925	-0.767878	0.0745674
chrX:75727764-75729250-	no	Prrg1	3.45412	3.09955	3.10055	0	140.75	48.9045	-0.767727	0.0746604
chr8:130942612-130958275+	no	Nrp1	13.8469	71.3168	58.9248	0	139.956	21.8098	0.767704	0.0746743
chr4:107938422-107944988-	mmu_circ_0011029	Zyg11b	8.41387	9.89369	9.79788	46.0179	93.4361	164.362	0.767624	0.0747241
chr9:3475482-3477962+	mmu_circ_0015539	Cwf19l2	4.38945	4.63268	5.56546	140.257	23.0611	0	-0.767353	0.0748909
chr16:8710131-8716712-	mmu_circ_0006434	Usp7	27.5248	25.6137	23.6451	387.972	57.6528	115.458	0.766951	0.0751391
chr5:147071080-147083311+	mmu_circ_0012323	Cdk8	17.5336	15.0618	10.4575	610.35	1477.48	1475.1	-0.765974	0.0757439
chr7:121202053-121203933-	mmu_circ_0001614	Rras2	44.177	23.9941	30.3287	4657.53	3449.17	4607.31	0.765759	0.0758771
chr2:72808211-72809571-	mmu_circ_0010164	Sp3	23.165	33.7568	30.8141	82.2044	46.9167	21.8098	-0.765451	0.076068
chr4:140166445-140172907-	mmu_circ_0001289	Arhgef10l	10.0301	2.01093	7.33952	236.699	0	370.096	0.765019	0.0763366
chr3:17996522-18003837-	mmu_circ_0010588	Cyp7b1	2.94886	32.4351	70.6687	0	131.205	116.582	0.764904	0.0764082
chr16:14410792-14413475+	no	Abcc1	34.0624	18.9223	14.6879	138.054	131.205	91.4001	0.763891	0.07704
chr1:33568860-33590208-	mmu_circ_0008652	Prim2	14.4002	7.96107	4.33245	393.397	399.189	122.991	0.763715	0.0771499
chr10:127713541-127715873+	mmu_circ_0002063	Stat2	21.1588	18.959	54.6649	168.732	82.7	204.61	0.763676	0.0771746
chr11:80033759-80040834+	no	Rhot1	13.9434	13.2069	10.2665	140.257	177.725	101.181	0.763612	0.0772143
chr7:17371024-17372261+	no	Slc1a5	128.584	356.154	370.367	174.24	517.275	1332.21	0.763371	0.0773652
chr16:20607836-20609159-	mmu_circ_0006151	Alg3	14.7098	12.7782	9.54297	76.6965	174.547	170.771	-0.763349	0.0773788
chr12:13367736-13369421+	no	Nbas	11.8046	10.6556	8.45785	140.257	0	0	0.763168	0.0774922
chr17:64636341-64642365-	mmu_circ_0006922	Pja2	23.4851	22.2339	23.1723	92.0358	152.281	43.6196	-0.762677	0.0778003
chr8:81210483-81230847+	no	Slc10a7	9.70771	7.47203	6.30707	0	0	102.305	-0.762635	0.0778266
chr1:140936576-140959548+	mmu_circ_0000081	Dennd1b	1.98696	1.79378	2.3334	916.2	396.011	905.679	0.762377	0.0779883
chr5:143854673-143860184-	no	Rnf216	10.2444	17.1987	12.622	63.5604	0	0	-0.762147	0.0781329
chr3:78770323-78770697-	no	NA	9.59992	6.18453	5.56988	4226.76	6830.76	5441.15	-0.761967	0.0782459
chr11:102907692-102916603+	mmu_circ_0000325	Nmt1	32.8878	20.6796	21.3921	884.337	446.106	755.259	0.761921	0.078275
chr8:75268356-75270547+	no	Sin3b	22.3481	15.5736	16.8584	0	35.7833	71.8383	-0.761433	0.0785826
chr15:72843235-72862073-	mmu_circ_0000610	Trappc9	5.00201	9.9396	8.8703	327.633	517.672	355.03	0.760867	0.0789397
chr12:41358108-41367032+	mmu_circ_0000367	Dock4	3.38763	5.52718	2.81588	46.0179	233.392	136.933	0.759729	0.0796597
chr5:24371896-24376910-	no	Prkag2	8.11614	6.3916	8.99745	0	0	52.2765	0.759472	0.0798228
chr13:105097300-105104463+	mmu_circ_0004420	Adamts6	13.1546	2.79262	4.21974	315.599	258.836	189.544	0.759453	0.0798352
chr3:103573320-103582222-	mmu_circ_0010319	Hipk1	20.2344	18.8179	22.4784	173.139	116.497	169.647	0.759404	0.079866
chr8:98312529-98312804-	mmu_circ_0015142	Cnot1	23.4544	21.5562	17.816	80.0012	0	0	0.758353	0.0805349
chr12:35763571-35771656+	mmu_circ_0003934	Snx13	7.4143	7.02247	7.37786	426.279	480.697	348.287	-0.758176	0.0806474
chr4:58845575-58854477-	mmu_circ_0011710	Ecpas	18.9531	18.0965	16.709	303.564	23.0611	39.1236	0.758149	0.0806648
chr5:23046192-23054381-	mmu_circ_0012444	Srpk2	7.35547	11.4428	8.7209	112.883	188.064	68.4664	0.758066	0.0807175
chr13:108559639-108578203-	mmu_circ_0004442	Zswim6	7.75937	6.31442	4.4706	527.127	643.317	202.362	0.757908	0.0808183
chr11:20218662-20220237-	no	Slc1a4	28.5921	8.12933	8.61303	111.781	0	76.3342	0.757704	0.0809488
chr12:101092819-101093849-	mmu_circ_0003627	Efcab11	2.39256	0.68655	0.263691	367.124	316.092	43.6196	0.757551	0.0810464
chr11:32399224-32400921+	no	Ubtd2	13.7895	38.9712	22.2344	175.342	0	0	-0.757404	0.0811402
chrX:137227605-137273007+	no	Mid2	4.0047	3.30407	5.39692	0	23.0611	62.0574	0.757386	0.0811519
chr6:50093717-50113648+	mmu_circ_0001473	Mpp6	30.8026	39.6621	14.7468	923.828	2403.49	962.906	0.75705	0.0813669
chr6:38261177-38269824-	no	Zc3hav1	29.1814	16.6176	22.1334	98.6453	0	113.21	0.756791	0.0815332
chr7:106128145-106140518-	no	Uvrag	14.5574	12.1692	10.9689	0	0	71.8383	-0.75677	0.0815463
chr5:123549845-123554520+	mmu_circ_0001407	Tmem120b	3.68127	9.80667	18.0229	46.0179	23.8555	103.429	0.756506	0.0817159
chr18:35744168-35744535+	mmu_circ_0007275	Matr3	46.6169	46.2269	36.251	49.3226	92.2445	110.962	-0.756175	0.081928
chr9:7825614-7827009-	mmu_circ_0015908	Birc2	5.61912	18.8653	23.2053	0	23.8555	229.792	0.756066	0.0819983
chr9:56904520-56905668+	mmu_circ_0015709	Ptpn9	21.4509	13.5453	16.3178	265.174	166.989	112.086	0.755308	0.0824858
chr1:167534740-167538735-	mmu_circ_0000114	Mpzl1	19.7064	16.8084	8.65916	314.497	186.078	174.143	0.755301	0.0824902
chr13:45890877-45947825-	mmu_circ_0004612	Atxn1	2.6644	3.39638	4.1361	94.239	47.7111	275.324	0.75493	0.0827298
chr12:3442473-3457209+	mmu_circ_0000346	Asxl2	5.04362	3.38878	3.0472	32.8818	117.689	72.9623	-0.754532	0.0829863
chr7:57041436-57084400+	mmu_circ_0014246	Prmt3	20.2491	14.5133	6.73377	141.358	197.608	0	0.754176	0.0832164
chr6:144967313-144967875-	no	Bcat1	43.1611	10.5577	5.66786	268.479	223.45	63.1814	0.753939	0.0833698
chr19:9005533-9005993+	no	Eml3	17.7896	24.8949	23.2109	172.037	80.714	0	-0.753926	0.0833786
chr2:125659459-125661975-	mmu_circ_0009296	Cops2	37.9671	30.6135	29.6208	0	35.7833	155.705	-0.753831	0.0834402
chr11:93766472-93773772+	mmu_circ_0000313	Mbtd1	5.47378	8.84406	6.83351	266.276	489.845	512.314	0.753573	0.0836068
chr13:45947696-46051944-	no	Atxn1	2.6644	3.39638	4.1361	288.225	202.772	614.5	0.7528	0.0841086
chr14:45954327-45963402+	mmu_circ_0005239	Psmc6	74.5037	41.272	37.5092	241.105	276.734	387.41	-0.752474	0.0843211
chr12:41347807-41376076+	mmu_circ_0003967	Dock4	3.38763	5.52718	2.81588	0	154.267	76.3342	0.752464	0.0843271
chr11:98554696-98555607+	mmu_circ_0003609	Psmd3	58.4431	44.6359	33.8261	304.666	0	82.7432	0.752373	0.0843864
chr17:84785850-84797667-	mmu_circ_0000825	Thada	4.16436	4.55289	2.35506	96.4421	220.272	70.7143	0.752314	0.0844252
chr10:82981088-82990194-	no	Aldh1l2	62.5006	25.495	18.9735	142.46	0	78.2473	0.751959	0.0846563
chr7:87540220-87542136-	mmu_circ_0014425	Furin	56.5142	22.7253	21.8675	32.8818	70.375	154.581	-0.75182	0.0847467
chr11:51404900-51407643+	mmu_circ_0003093	Phykpl	5.23192	6.20077	5.31078	124.918	58.8444	227.544	-0.750884	0.0853585
[truncated: 1,713 more rows]
