# Supplementary material for: Identification of Circular RNA Expression Profiles in White Adipocytes and Their Roles in Adipogenesis
Source: Front Physiol. 2021 Aug 19;12:728208. doi: 10.3389/fphys.2021.728208 (PMC8417237; doi:10.3389/fphys.2021.728208)
Supplement: Supplementary Table 7 — Prediction of circRNA-miRNA interactions. [file Table_7.XLSX]

## Sheet: sigcfull microrna20210717
Supplementary Table 7 Prediction of circRNA-miRNA interactions.
circRNA	miRNA	Target Score
circ_0001822	miR-106a	90
circ_0001822	miR-17	90
circ_0001447	miR-26a	86
circ_0001447	miR-26b	86
circ_0001822	miR-294	93
circ_0001447	miR-466d-5p	100
circ_0001822	miR-466d-5p	100
circ_0001822	miR-466i	100
circ_0001447	miR-466i	100
circ_0001822	miR-669c	93
circ_0001822	miR-875-3p	98
circ_0001822	miR-883a-5p	89
circ_Arhgap10_2	miR-145a-3p	90
circ_Arhgap10_2	miR-15a-5p	89
circ_Arhgap10_2	miR-15b-5p	91
circ_Arhgap10_2	miR-16-5p	89
circ_Arhgap10_2	miR-195a-5p	91
circ_Arhgap10_2	miR-195b	91
circ_Arhgap10_2	miR-214-3p	91
circ_Arhgap10_2	miR-290b-5p	85
circ_Arhgap10_2	miR-297a-3p	87
circ_Arhgap10_2	miR-297a-5p	98
circ_Arhgap10_2	miR-297b-3p	87
circ_Arhgap10_2	miR-297c-3p	87
circ_Arhgap10_2	miR-297c-5p	99
circ_Arhgap10_2	miR-322-5p	91
circ_Arhgap10_2	miR-466a-3p	87
circ_0007399	miR-466a-5p	86
circ_Arhgap10_2	miR-466d-3p	87
circ_Arhgap10_2	miR-466d-5p	100
circ_0006376	miR-466d-5p	100
circ_0007399	miR-466d-5p	99
circ_Arhgap10_2	miR-466e-3p	87
circ_0007399	miR-466f-3p	97
circ_0007399	miR-466i-3p	91
circ_Arhgap10_2	miR-466i-5p	100
circ_0006376	miR-466i-5p	100
circ_0007399	miR-466i-5p	100
circ_Arhgap10_2	miR-466l-3p	87
circ_Arhgap10_2	miR-466l-5p	100
circ_0006376	miR-466l-5p	100
circ_0007399	miR-466l-5p	95
circ_Arhgap10_2	miR-467b-3p	93
circ_Arhgap10_2	miR-467d-3p	92
circ_Arhgap10_2	miR-467e-3p	92
circ_Arhgap10_2	miR-467g	87
circ_Arhgap10_2	miR-669c-3p	99
circ_0007399	miR-669c-3p	96
circ_Arhgap10_2	miR-669d-2-3p	92
circ_Arhgap10_2	miR-669d-3p	87
circ_Arhgap10_2	miR-669l-3p	92
circ_Arhgap10_2	miR-93-3p	85
circ_Arhgap10_2	miR-98-3p	92
circ_0010609	miR-101b	90
circ_0010609	miR-1187	91
circ_0010609	miR-1192	94
circ_0010609	miR-130a	85
circ_0010609	miR-207	85
circ_0010609	miR-24	87
circ_0010609	miR-26b	85
circ_0010609	miR-29b	87
circ_0010609	miR-29c	87
circ_0010609	miR-362-3p	93
circ_0010609	miR-466a-5p	86
circ_0010609	miR-466d-5p	100
circ_0010609	miR-466f-3p	92
circ_0010609	miR-466i	95
circ_0010609	miR-467b	89
circ_0010609	miR-467d	89
circ_0010609	miR-467e	89
circ_0010609	miR-542-3p	93
circ_0010609	miR-551b	86
circ_0010609	miR-669c	100
circ_0010609	miR-669i	91
circ_0010609	miR-709	88
circ_0010609	miR-7a	86
circ_0010609	miR-883a-5p	91
circ_0010609	miR-98	97
circ_Slc10a7	miR-1187	99
circ_Slc10a7	miR-1192	99
circ_Slc10a7	miR-133a	93
circ_Slc10a7	miR-15b	85
circ_Acss3_2	miR-182	93
circ_Slc10a7	miR-183	93
circ_Slc10a7	miR-185	93
circ_Slc10a7	miR-186	97
circ_Slc10a7	miR-191	100
circ_Slc10a7	miR-24	89
circ_Slc10a7	miR-294	92
circ_Slc10a7	miR-297a	93
circ_Acss3_2	miR-297a	89
circ_Slc10a7	miR-297b-3p	93
circ_Acss3_2	miR-297b-3p	89
circ_Slc10a7	miR-297c	93
circ_Acss3_2	miR-297c	89
circ_Slc10a7	miR-298	95
circ_Slc10a7	miR-30a	86
circ_Slc10a7	miR-30b	89
circ_Slc10a7	miR-30c	89
circ_Slc10a7	miR-30d	86
circ_Slc10a7	miR-30e	86
circ_Slc10a7	miR-320	88
circ_Slc10a7	miR-342-3p	92
circ_Slc10a7	miR-34b-3p	87
circ_Slc10a7	miR-34c	87
circ_Slc10a7	miR-350	97
circ_Slc10a7	miR-362-3p	89
circ_Slc10a7	miR-383	94
circ_Acss3_2	miR-466a-3p	87
circ_Slc10a7	miR-466a-3p	91
circ_Slc10a7	miR-466a-5p	98
circ_Slc10a7	miR-466b-3p	91
circ_Slc10a7	miR-466b-5p	87
circ_Slc10a7	miR-466c-3p	91
circ_Slc10a7	miR-466c-5p	90
circ_Acss3_2	miR-466d-3p	87
circ_Slc10a7	miR-466d-3p	91
circ_Slc10a7	miR-466d-5p	100
circ_Acss3_2	miR-466e-3p	87
circ_Slc10a7	miR-466e-3p	91
circ_Slc10a7	miR-466e-5p	97
circ_Slc10a7	miR-466f-3p	91
circ_Slc10a7	miR-466i	96
circ_Acss3_2	miR-466i	86
circ_Slc10a7	miR-467a	87
circ_Acss3_2	miR-467b	92
circ_Acss3_2	miR-467d	92
circ_Acss3_2	miR-467e	92
circ_Slc10a7	miR-467g	93
circ_Acss3_2	miR-467g	89
circ_Slc10a7	miR-494	92
circ_Slc10a7	miR-500	99
circ_Slc10a7	miR-542-3p	87
circ_Slc10a7	miR-551b	96
circ_Slc10a7	miR-669c	100
circ_Acss3_2	miR-669c	100
circ_Slc10a7	miR-669d	91
circ_Acss3_2	miR-669d	90
circ_Slc10a7	miR-669f	87
circ_Slc10a7	miR-669i	86
circ_Slc10a7	miR-674	89
circ_Slc10a7	miR-677	93
circ_Slc10a7	miR-706	93
circ_Slc10a7	miR-709	90
circ_Slc10a7	miR-882	93
circ_Acss3_2	miR-96	85
circ_Slc10a7	miR-96	86
circ_Slc10a7	miR-98	88
